# Supplementary material for: A novel DNA methylation-based model that effectively predicts prognosis in hepatocellular carcinoma
Source: Biosci Rep. 2021 Mar 10;41(3):BSR20203945. doi: 10.1042/BSR20203945 (PMC7955104; doi:10.1042/BSR20203945)
Supplement: Supplementary Tables S1-S2 [file BSR-2020-3945_supp1.zip]

Archive with 2 entries (2 files):
- BSR-2020-3945_suppST1.xlsx
- BSR-2020-3945_suppST2.xlsx
