# Supplementary material for: A novel DNA methylation-based model that effectively predicts prognosis in hepatocellular carcinoma
Source: Biosci Rep. 2021 Mar 10;41(3):BSR20203945. doi: 10.1042/BSR20203945 (PMC7955104; doi:10.1042/BSR20203945)
Supplement: Supplementary Tables S1-S2 [file BSR-2020-3945_supp1.zip › BSR-2020-3945_suppST1.xlsx]

## Sheet: Sheet1
Table S1: Common differentially methylated genes (CDMGs) in the four datasets.
				TCGA			GSE54503			GSE56588			GSE77269
probeID	Significant	Gene	Feature	LogFC	P.Value	Adj.P.Val	LogFC	P.Value	Adj.P.Val	LogFC	P.Value	Adj.P.Val	LogFC	P.Value	Adj.P.Val
cg14641764	up	ABR	TSS200	2.52268	1.27868e-06	1.09099e-05	2.60706	1.35865e-12	2.7835e-11	2.55173	0.00475442	0.0468964	1.52967	0.00571508	0.0385123
cg14603098	up	ACCN1	TSS1500	2.75065	2.49868e-11	6.06869e-10	1.86932	8.98473e-14	2.23936e-12	3.31785	0.000214729	0.00486909	1.81822	0.000129502	0.00244053
cg03468349	up	ACP1	TSS1500	2.09481	1.91582e-19	2.24061e-17	2.98132	5.14753e-34	2.37186e-30	2.78958	4.71129e-11	2.13682e-08	1.72303	1.31494e-06	9.12456e-05
cg21825027	up	ACP1	TSS1500	1.71215	2.16914e-17	1.71515e-15	2.72923	1.0573e-30	1.65642e-27	2.06509	5.0044e-09	1.15224e-06	1.5535	4.4323e-06	0.000214729
cg05488523	up	ACTG1	TSS1500	2.12983	2.6766e-08	3.41667e-07	3.03133	3.11647e-16	1.23002e-14	1.94128	0.00162189	0.0216473	1.5171	0.000400944	0.00551136
cg14287235	up	ADCY4	TSS1500	1.67255	1.59667e-07	1.69545e-06	1.54496	1.93033e-16	7.8612e-15	1.78472	0.00040173	0.00779485	1.35414	0.000183771	0.00313465
cg16215203	up	ADCY4	TSS200	2.08268	1.60365e-08	2.16565e-07	1.91373	1.84109e-14	5.19608e-13	1.75747	0.00054943	0.00983514	1.23381	0.00756145	0.0473172
cg25556905	up	ADCY4	TSS200	2.32756	9.27243e-08	1.03866e-06	2.27594	1.64564e-14	4.68928e-13	2.1484	0.00142209	0.0196385	1.7579	0.00282896	0.0229806
cg02978184	up	ADCY5	TSS1500	3.14936	1.51722e-09	2.57139e-08	2.87761	2.05417e-16	8.3346e-15	4.34268	2.91815e-05	0.00106499	1.52705	0.00501718	0.0350025
cg15993383	up	ADCY5	TSS200	2.64633	7.10688e-13	2.34559e-11	2.57574	8.567e-22	1.12999e-19	2.44658	7.18649e-06	0.000362891	1.65834	0.00226791	0.019521
cg08857144	up	ADD2	TSS200	1.74808	1.00191e-08	1.4133e-07	1.8287	3.26436e-14	8.81745e-13	1.68613	0.00029096	0.00612845	1.93254	0.000334061	0.00482645
cg24347663	up	ADD2	TSS200	2.398	2.03486e-10	4.10833e-09	2.33296	1.89794e-15	6.48984e-14	2.43839	0.000116766	0.00307603	2.16559	0.000425047	0.00576284
cg02215070	up	AKR1B1	TSS200	3.05466	1.8473e-16	1.23887e-14	3.13841	1.80268e-23	3.80177e-21	2.88301	5.56241e-07	4.89245e-05	2.42108	3.24282e-06	0.000171344
cg06864853	up	AKR1B1	TSS200	1.89771	3.78795e-07	3.67678e-06	2.20406	6.09701e-17	2.7387e-15	2.7993	0.00235682	0.0284778	2.05853	1.27875e-05	0.000464117
cg08167706	up	AKR1B1	TSS1500	1.26409	7.81757e-24	1.86762e-21	1.49837	1.67645e-31	3.38669e-28	1.22729	5.06533e-07	4.55638e-05	1.01725	1.05825e-05	0.000406943
cg09957386	up	AKR1B1	TSS200	2.12764	2.37119e-12	7.0496e-11	2.67281	4.3199e-22	6.07117e-20	2.28074	4.10145e-06	0.000235006	2.12851	3.10376e-05	0.00086606
cg13801416	up	AKR1B1	TSS200	1.82692	7.33834e-14	2.97662e-12	2.19785	6.44034e-27	3.68955e-24	1.70965	5.33265e-08	7.69147e-06	1.61887	4.88026e-07	4.47461e-05
cg14629509	up	AKR1B1	TSS200	1.50363	3.24775e-10	6.30494e-09	1.61082	2.69177e-21	3.14515e-19	1.58759	0.000305217	0.00634133	1.49517	4.39114e-06	0.000213276
cg16132520	up	AKR1B1	TSS200	3.37122	4.18683e-14	1.75666e-12	3.09518	1.28863e-23	2.85081e-21	2.94886	2.37529e-07	2.51174e-05	2.37132	2.47386e-06	0.000142859
cg21079345	up	AKR1B1	TSS200	2.01226	2.18562e-14	9.64646e-13	2.24418	3.24251e-22	4.70538e-20	1.61057	1.79059e-05	0.000726439	2.02378	9.86476e-07	7.45468e-05
cg23918923	up	AKR1B1	TSS1500	2.85295	4.05649e-17	3.08749e-15	2.74854	5.83374e-22	7.88438e-20	3.62313	1.63136e-06	0.000114575	2.12054	6.24608e-06	0.000277603
cg04892391	up	ALDH1L2	TSS200	2.92838	5.1275e-13	1.73846e-11	2.89766	1.02932e-21	1.32356e-19	2.19149	1.02065e-05	0.000473182	2.15737	4.10236e-07	3.95234e-05
cg20234947	up	ALDH1L2	TSS200	2.57371	3.35384e-07	3.2974e-06	2.98749	8.74782e-15	2.62524e-13	2.99444	0.0016228	0.0216555	2.78229	4.03201e-06	0.000200542
cg19585816	up	ANK1	TSS1500	2.11405	3.75107e-11	8.75872e-10	1.98978	2.46736e-17	1.20031e-15	1.72741	0.000143384	0.00360566	1.05452	0.00339277	0.0262542
cg13604246	up	ANKMY1	TSS200	2.33606	2.17244e-14	9.60652e-13	1.95083	4.70479e-22	6.59065e-20	3.00547	3.22426e-09	8.09181e-07	1.03415	0.00160731	0.0152336
cg15766075	up	ANKMY1	TSS200	3.13802	1.19759e-12	3.78868e-11	2.57672	2.17769e-19	1.59212e-17	4.92625	1.23547e-07	1.5003e-05	1.43706	0.000774396	0.00895762
cg23964682	up	ANKMY1	TSS200	3.21067	2.64305e-12	7.77961e-11	2.59547	1.17809e-19	9.13508e-18	4.70296	4.84624e-07	4.39607e-05	1.77905	0.000244051	0.00384126
cg13990746	up	ANKRD45	TSS200	1.06666	2.59067e-14	1.12639e-12	1.41631	1.41279e-25	5.42269e-23	1.05233	3.97176e-05	0.00135065	1.26059	5.45337e-10	4.50645e-07
cg17014785	up	ANKRD45	TSS200	1.56371	5.607e-17	4.15456e-15	1.21169	3.17122e-21	3.62929e-19	1.37509	1.29574e-05	0.000565872	1.15514	1.38265e-09	7.82476e-07
cg27382247	up	ARHGAP12	TSS200	1.05161	1.03811e-07	1.15056e-06	1.07787	1.2898e-15	4.54814e-14	1.57208	5.0702e-05	0.0016211	1.40721	8.9196e-11	1.70364e-07
cg05309948	up	ASCL2	TSS1500	2.40796	2.41324e-19	2.76456e-17	1.8685	5.10122e-22	7.03052e-20	1.98091	7.04432e-06	0.000357715	1.27692	0.000749159	0.00874207
cg15790820	up	ASCL2	TSS1500	2.87252	2.04988e-22	3.9094e-20	1.88069	2.8084e-23	5.52794e-21	2.52772	3.35628e-08	5.31987e-06	1.33362	4.89387e-05	0.00120173
cg03307893	up	ATP10A	TSS1500	2.03975	2.15229e-07	2.21637e-06	1.44839	4.06525e-09	4.5638e-08	1.78108	0.00277556	0.032002	1.12034	0.00252611	0.0211551
cg09984339	up	ATP10A	TSS1500	1.95947	2.29625e-06	1.84213e-05	1.94622	5.45345e-09	5.98399e-08	2.49214	0.00191845	0.0244731	1.42877	0.00334991	0.0260069
cg23340478	up	BARHL1	TSS1500	1.94393	5.48432e-08	6.48754e-07	2.73298	3.58182e-14	9.59727e-13	2.7714	0.0027701	0.0319584	1.44725	0.00276932	0.0226363
cg11823511	up	BARHL2	TSS1500	1.84653	3.39017e-24	8.49198e-22	1.42268	1.64847e-27	1.15042e-24	2.31143	2.10538e-16	4.06446e-13	1.16762	4.01804e-07	3.89072e-05
cg13939859	up	BARHL2	TSS1500	2.23546	8.40469e-06	5.83473e-05	1.61675	3.65439e-07	2.83682e-06	2.71631	0.00486366	0.0477301	1.19456	0.00605247	0.0401675
cg25026529	up	BARHL2	TSS1500	2.83371	2.51034e-18	2.32123e-16	1.82514	2.44006e-20	2.21673e-18	3.71937	1.11543e-07	1.39272e-05	1.72501	7.68505e-06	0.000320665
cg04299135	up	BARX2	TSS1500	2.0557	2.58967e-07	2.62094e-06	1.71789	2.38919e-11	3.94937e-10	2.09112	0.00482817	0.0474374	1.57543	0.00157763	0.0150176
cg05871997	up	BEND6	TSS200	1.90462	2.25747e-10	4.51569e-09	2.99339	3.18175e-23	6.07588e-21	2.00692	3.55492e-06	0.000210086	1.33843	0.00361541	0.0274324
cg15140191	up	BEND6	TSS200	1.80936	4.07085e-13	1.4167e-11	2.08586	7.54708e-24	1.80995e-21	1.79322	4.32372e-07	4.02389e-05	1.12455	0.00239136	0.020309
cg26492446	up	BHLHE23	TSS200	2.51751	1.07525e-06	9.35011e-06	2.54793	2.49045e-14	6.87704e-13	2.94909	0.00188288	0.0241543	1.45295	0.00626638	0.0411971
cg14385245	up	BNC1	TSS1500	1.5335	3.8419e-12	1.09192e-10	1.52628	8.5394e-19	5.46735e-17	1.64938	2.95935e-06	0.000180999	1.05859	0.000683266	0.00816159
cg18952647	up	BNC1	TSS1500	2.19917	3.67637e-12	1.04842e-10	1.82851	5.80613e-18	3.20888e-16	2.31669	3.86572e-05	0.00132346	1.44064	0.000328742	0.00477208
cg00926400	up	BOLL	TSS1500	1.60259	9.27411e-20	1.14235e-17	1.69477	6.53721e-24	1.5982e-21	1.66408	5.60052e-09	1.27007e-06	1.1357	1.62618e-05	0.000545871
cg05783139	up	BOLL	TSS200	2.67105	7.44862e-16	4.33304e-14	2.31151	6.93412e-21	7.28187e-19	2.21729	9.96371e-06	0.000466232	1.54028	0.000170562	0.00297918
cg07495363	up	BOLL	TSS200	2.91074	2.23387e-16	1.4731e-14	2.47878	6.35005e-22	8.55207e-20	3.20089	2.41751e-06	0.000154774	1.88246	1.2748e-05	0.000462947
cg13356896	up	BOLL	TSS200	2.34084	2.98216e-15	1.5471e-13	2.00341	1.03169e-20	1.02589e-18	1.85704	1.97078e-05	0.000785497	1.15427	0.000102716	0.00206567
cg24589459	up	BOLL	TSS1500	2.10079	1.05535e-12	3.36884e-11	2.19842	9.36782e-20	7.45986e-18	2.32797	1.82819e-05	0.000737036	1.93629	1.76639e-06	0.000114076
cg14021073	up	BRSK2	TSS1500	1.44235	2.12226e-07	2.18948e-06	1.7914	7.2954e-14	1.85137e-12	1.451	0.00309629	0.0346131	1.19431	0.0061568	0.0406621
cg09616463	up	BRUNOL6	TSS200	2.55769	4.52309e-13	1.55156e-11	2.96779	1.55492e-19	1.16796e-17	2.59711	2.81464e-07	2.86758e-05	1.80673	0.00194159	0.0174536
cg16460359	up	BRUNOL6	TSS200	3.26194	2.25578e-11	5.5227e-10	3.19669	1.11161e-19	8.68982e-18	3.24985	1.21322e-06	8.99932e-05	1.81127	0.00525007	0.0362336
cg13725782	up	BVES	TSS1500	2.61646	5.06689e-13	1.71964e-11	2.18218	1.04642e-17	5.52509e-16	2.04766	1.48958e-06	0.000106368	1.11792	0.00165398	0.0155544
cg14159026	up	BVES	TSS1500	2.86031	7.39033e-20	9.25598e-18	2.49086	1.43332e-22	2.27806e-20	2.68168	6.67528e-09	1.46525e-06	1.67795	3.9288e-05	0.00102444
cg14314653	up	BVES	TSS1500	2.00145	9.97896e-12	2.60802e-10	1.813	4.89111e-18	2.74668e-16	2.06643	1.11864e-06	8.47259e-05	1.07037	0.00283171	0.0229883
cg17398252	up	BVES	TSS1500	3.40555	3.33146e-13	1.18644e-11	3.1774	4.79588e-18	2.70309e-16	3.35765	3.16003e-06	0.000190738	1.97253	0.000653495	0.0079011
cg02380334	up	C14orf162	TSS1500	3.41333	2.46485e-08	3.18268e-07	3.07107	1.61052e-14	4.59788e-13	3.97768	0.000248752	0.00544593	1.77509	0.0044104	0.0317611
cg07139509	up	C14orf162	TSS1500	2.77412	2.15031e-13	7.93147e-12	2.39465	4.27496e-23	7.7582e-21	2.47985	5.11643e-07	4.5859e-05	1.21526	0.00665191	0.0430391
cg14539393	up	C14orf162	TSS1500	3.1747	2.88687e-07	2.8882e-06	2.78355	4.5854e-13	1.01383e-11	2.97467	0.00159523	0.0213679	1.56728	0.00441099	0.0317611
cg18477204	up	C14orf162	TSS1500	3.17722	2.61302e-10	5.17295e-09	2.51668	8.74725e-14	2.18798e-12	2.82814	0.000126112	0.00327412	1.60054	0.00146151	0.0142309
cg23920953	up	C14orf162	TSS1500	2.53344	3.8623e-21	5.93319e-19	2.0172	1.85415e-25	6.87611e-23	2.31042	1.2367e-08	2.36378e-06	1.38101	3.25171e-06	0.000171687
cg08196842	up	C14orf50	TSS200	1.19678	1.05249e-09	1.84332e-08	1.49694	8.93385e-20	7.12906e-18	1.1321	0.000482861	0.00890607	1.0509	7.02169e-05	0.00155902
cg17306261	up	C14orf50	TSS200	2.61235	1.48633e-11	3.76809e-10	2.43046	2.96144e-17	1.41643e-15	2.80825	0.000373428	0.00737163	1.9164	2.19544e-05	0.000674972
cg18837035	up	C15orf26	TSS200	1.6165	1.48266e-09	2.51662e-08	1.60578	7.54763e-19	4.86483e-17	1.2659	0.00368147	0.0391442	1.00662	0.000139644	0.00258512
cg25029264	up	C15orf26	TSS1500	1.64247	5.05611e-10	9.47311e-09	1.65275	6.10903e-17	2.74249e-15	1.33501	0.00190774	0.0243946	1.39497	2.70195e-07	2.95634e-05
cg27045999	up	C15orf26	TSS200	1.20032	9.2748e-12	2.44647e-10	1.29302	2.674e-17	1.29265e-15	1.05989	0.000382946	0.00751616	1.2548	4.79328e-09	1.87798e-06
cg27419860	up	C15orf26	TSS200	1.72279	9.91498e-10	1.74745e-08	1.48341	2.10199e-15	7.13357e-14	1.12282	0.00461401	0.0459327	1.39854	0.000102999	0.00206974
cg12127472	up	C17orf104	TSS200	2.11175	3.05144e-24	7.73353e-22	1.70299	1.66189e-26	8.3932e-24	1.73633	6.4313e-10	2.12374e-07	1.20135	7.92857e-06	0.000327783
cg12781700	up	C17orf104	TSS200	2.91434	8.92021e-25	2.48474e-22	2.21916	4.19397e-28	3.57727e-25	2.61042	1.51305e-10	6.25922e-08	1.4637	1.01433e-05	0.000393773
cg00002719	up	C1orf114	TSS200	3.10849	4.46673e-09	6.81168e-08	2.75777	5.07614e-16	1.93291e-14	3.80514	0.00206401	0.025861	2.11591	0.000303559	0.00450504
cg08047907	up	C1orf114	TSS200	1.95641	1.03624e-09	1.81818e-08	2.48172	8.51332e-18	4.58399e-16	1.86203	0.00177426	0.0231074	1.3504	0.000359819	0.00509549
cg08104202	up	C1orf114	TSS200	2.69181	1.03344e-11	2.69631e-10	2.20857	3.96569e-18	2.26174e-16	2.02899	0.000589267	0.0103321	1.53298	0.000171282	0.0029897
cg24808280	up	C1orf114	TSS200	1.61535	3.28101e-09	5.16309e-08	2.19572	6.2437e-19	4.10363e-17	1.48433	0.00082976	0.0132949	1.24829	0.000507541	0.00655112
cg00800993	up	C20orf177	TSS1500	1.98384	3.16896e-18	2.86705e-16	2.21676	6.52406e-21	6.93457e-19	1.85884	1.54225e-06	0.000109544	1.13582	0.000760173	0.00883572
cg10426464	up	C2CD4B	TSS200	2.06493	7.4389e-10	1.34459e-08	1.58758	1.09109e-14	3.219e-13	1.49778	0.00456899	0.0456183	1.58278	0.000330665	0.00479189
cg02583525	up	C2orf39	TSS200	1.39911	3.2209e-11	7.61614e-10	1.50992	6.27704e-22	8.46859e-20	2.24541	5.98679e-08	8.53685e-06	1.17856	5.13599e-06	0.000238867
cg11525280	up	C2orf39	TSS200	1.99039	9.79316e-13	3.14859e-11	1.81317	3.12272e-23	5.97804e-21	2.1492	2.31862e-06	0.000149332	1.31885	2.28681e-06	0.000134601
cg06499647	up	C2orf40	TSS200	1.92407	1.06754e-12	3.40614e-11	1.62112	5.91637e-19	3.92353e-17	1.8763	9.05016e-05	0.00252172	1.2744	0.000378901	0.00528538
cg07510423	up	C2orf40	TSS200	1.48313	3.84211e-08	4.72881e-07	1.49171	3.57055e-12	6.85414e-11	1.47993	0.000979231	0.0149577	1.0112	0.00161469	0.0152792
cg17968795	up	C2orf55	TSS1500	1.92861	2.39299e-13	8.77357e-12	1.5534	7.76798e-19	5.00266e-17	1.89412	0.000468094	0.008711	1.34418	8.36404e-06	0.000340744
cg01832005	up	C3orf14	TSS1500	1.37781	5.14809e-09	7.73881e-08	1.53083	2.3889e-21	2.85344e-19	1.82245	8.56941e-06	0.000416521	1.29388	0.000130342	0.00245214
cg02221302	up	C3orf14	TSS1500	1.53049	5.42495e-11	1.22744e-09	1.22839	4.96984e-15	1.55975e-13	1.99805	5.99964e-07	5.23422e-05	1.08559	0.00039886	0.00548821
cg15059608	up	C3orf14	TSS1500	1.30582	5.47018e-08	6.47652e-07	1.30499	5.63576e-13	1.22629e-11	1.83038	0.000714084	0.0119527	1.03738	9.16257e-05	0.00190513
cg22751696	up	C3orf14	TSS1500	1.67036	2.72874e-06	2.14726e-05	1.50822	4.62341e-10	6.15377e-09	2.51709	0.00145296	0.0199548	1.49158	0.00106855	0.0113717
cg20603260	up	C3orf62	TSS200	1.8673	1.24435e-08	1.71847e-07	2.15929	2.62595e-11	4.30642e-10	1.69987	0.00327175	0.0360254	1.43316	0.00175273	0.0162137
cg05482973	up	C5orf52	TSS200	2.87627	3.48735e-08	4.33455e-07	2.99717	8.4442e-14	2.11839e-12	3.68492	0.000965278	0.0147926	3.14157	8.7904e-05	0.0018435
cg15968604	up	C5orf52	TSS200	1.62835	1.51616e-08	2.05832e-07	2.3843	7.13871e-19	4.62456e-17	2.23399	7.7842e-05	0.00224807	1.56305	0.000415244	0.00566479
cg24825262	up	C5orf52	TSS200	2.8908	1.24328e-07	1.35338e-06	2.90575	8.21437e-15	2.47774e-13	2.90789	0.00177358	0.0231066	2.20215	6.51625e-05	0.00147727
cg14159790	up	C9orf142	TSS1500	2.30225	1.23917e-10	2.60938e-09	2.23371	1.31478e-16	5.54562e-15	2.1902	7.69729e-05	0.00223153	1.65455	0.00131351	0.0131871
cg07560510	up	CA3	TSS1500	1.09177	3.3433e-10	6.47357e-09	1.30944	2.06668e-20	1.91608e-18	1.5198	6.06419e-05	0.00186128	1.12598	3.99596e-05	0.00103911
cg10184889	up	CA3	TSS200	1.37431	1.4711e-12	4.56993e-11	1.82929	3.47033e-22	4.97021e-20	1.02325	0.00141793	0.019599	1.08162	8.37447e-05	0.0017817
cg09792926	up	CBLN1	TSS1500	1.88819	4.96053e-08	5.93592e-07	1.95855	2.15766e-16	8.73142e-15	2.51662	6.47214e-07	5.569e-05	1.15915	0.00504414	0.0351264
cg19268498	up	CCDC39	TSS1500	2.36658	1.46625e-09	2.49256e-08	1.68182	6.07422e-14	1.56055e-12	2.03246	0.00314862	0.0349955	1.36874	0.000621045	0.007602
cg11641611	up	CCDC48	TSS200	1.232	6.45956e-06	4.60483e-05	1.72903	4.69277e-15	1.48006e-13	1.5884	0.000183093	0.00433083	1.03237	0.00316949	0.0249561
cg22500428	up	CCND2	TSS1500	2.30902	4.74625e-08	5.70493e-07	2.24837	1.33846e-11	2.316e-10	2.37081	0.00444509	0.0447063	1.3887	0.00327868	0.0255786
cg25454116	up	CCND2	TSS1500	2.14936	2.14097e-06	1.73158e-05	2.29718	1.89707e-11	3.19646e-10	2.12653	0.0034474	0.037346	1.3401	0.00664864	0.0430326
cg16400794	up	CD164L2	TSS200	1.88557	5.20995e-07	4.89023e-06	1.48509	4.62689e-12	8.72912e-11	1.96396	0.00053127	0.00958068	1.12142	0.00577195	0.0387957
cg00748373	up	CDH3	TSS1500	2.19068	1.34169e-18	1.31679e-16	1.67067	6.78996e-21	7.16971e-19	2.37464	7.98269e-07	6.53279e-05	1.32213	0.00182775	0.0166874
cg18092028	up	CDH4	TSS1500	2.77945	9.82815e-07	8.63454e-06	1.32099	0.000125921	0.000610485	3.22022	0.00306047	0.0343602	1.40922	0.00429201	0.0311553
cg02466113	up	CDKL2	TSS200	1.5261	1.4224e-23	3.25894e-21	2.36871	6.07296e-31	1.03599e-27	1.40698	4.56256e-07	4.2046e-05	1.54016	3.83175e-11	1.12595e-07
cg10344081	up	CDKL2	TSS200	2.06328	4.47189e-27	1.78692e-24	2.77253	1.60871e-34	1.23494e-30	1.75401	1.57203e-07	1.84072e-05	1.75013	1.23181e-10	2.02746e-07
cg14263942	up	CDKL2	TSS200	2.33243	1.07368e-25	3.43226e-23	2.89506	4.38903e-34	2.37186e-30	2.11473	2.08897e-08	3.59083e-06	2.15931	2.12484e-11	7.73037e-08
cg21195185	up	CDKL2	TSS200	1.39584	1.611e-26	5.78333e-24	2.37836	3.25528e-33	1.18997e-29	1.16236	1.69964e-06	0.00011805	1.46574	2.39896e-10	3.07761e-07
cg26173997	up	CDKL2	TSS200	1.70094	2.00441e-29	1.14032e-26	2.4319	5.0045e-34	2.37186e-30	1.65271	5.14982e-09	1.1798e-06	1.51698	9.17896e-13	1.00182e-08
cg24816460	up	CDYL	TSS1500	2.20767	1.83928e-16	1.23473e-14	2.03938	6.84873e-25	2.19979e-22	1.92503	2.77148e-05	0.00102187	1.02919	0.00238441	0.0202725
cg11929643	up	CELSR3	TSS200	3.23778	1.24109e-08	1.71466e-07	2.53321	3.61486e-13	8.13774e-12	4.03082	0.000210987	0.00480745	1.84776	0.00673847	0.043441
cg19442495	up	CHST2	TSS1500	2.2359	2.57185e-16	1.6746e-14	2.40362	4.64596e-18	2.62823e-16	2.05872	1.0226e-05	0.000473502	1.4656	0.00289782	0.0233501
cg19117365	up	CLSTN2	TSS200	1.87787	1.24351e-05	8.22553e-05	2.06418	1.54858e-10	2.23204e-09	1.77097	0.00443148	0.0446111	1.23537	0.00344305	0.0265358
cg07095995	up	COL25A1	TSS200	1.60197	1.36779e-11	3.49262e-10	1.96742	1.82989e-18	1.10959e-16	1.69373	5.27692e-05	0.00166792	1.04479	0.00318639	0.0250633
cg20255775	up	COL2A1	TSS200	3.24298	8.19029e-07	7.3339e-06	2.97511	2.42741e-13	5.61611e-12	3.43788	0.00063111	0.0108907	1.76492	0.00627432	0.041228
cg00178511	up	COL7A1	TSS200	1.74246	4.77323e-07	4.52204e-06	1.84656	5.85803e-12	1.0823e-10	2.25265	0.00326295	0.0359688	1.1786	0.00354781	0.0270701
cg07126095	up	COTL1	TSS200	2.43002	1.05457e-07	1.16534e-06	3.14099	1.31919e-16	5.56115e-15	1.80602	0.0018994	0.0243372	1.41968	0.0045576	0.0325716
cg24319381	up	CPEB1	TSS200	1.98417	9.40585e-15	4.47184e-13	1.66483	2.12286e-18	1.27216e-16	1.96511	6.2958e-05	0.00191674	1.12009	0.000922371	0.010204
cg01718447	up	CRHR2	TSS200	2.87163	1.40981e-18	1.37962e-16	2.32281	1.34582e-21	1.70202e-19	2.17406	0.000178096	0.00424302	1.62443	0.0002851	0.00430984
cg13094036	up	CRHR2	TSS1500	3.53024	4.46909e-09	6.81232e-08	3.01231	5.11178e-14	1.32886e-12	3.96137	0.00392673	0.0410046	2.01156	0.00774008	0.0482053
cg14896516	up	CRHR2	TSS1500	3.13975	2.53785e-10	5.04304e-09	2.70938	1.6098e-14	4.59788e-13	2.33555	0.00369994	0.0392626	1.62537	0.00656906	0.0426606
cg21773872	up	CRHR2	TSS200	2.35879	1.33562e-18	1.31276e-16	2.08624	8.41286e-23	1.41318e-20	1.54585	0.000568337	0.0100699	1.15381	0.00321587	0.0252277
cg07963234	up	CRMP1	TSS200	1.81843	8.63245e-23	1.72896e-20	1.48239	2.44874e-23	4.98086e-21	1.53631	5.28559e-09	1.20227e-06	1.06247	2.53799e-06	0.000145245
cg23405212	up	CRYGD	TSS200	1.75442	7.71467e-14	3.11796e-12	1.36098	6.81385e-14	1.7372e-12	1.43009	0.00128847	0.0182938	1.49118	4.22259e-09	1.71238e-06
cg10482632	up	CSRP1	TSS1500	3.75284	3.96942e-17	3.02808e-15	2.61684	2.82801e-12	5.51983e-11	3.94866	4.12638e-05	0.00138942	2.26095	0.000132504	0.00248608
cg24155190	up	CSRP1	TSS1500	3.7137	5.2467e-15	2.59364e-13	2.80769	1.13471e-11	1.98875e-10	4.42525	9.41479e-05	0.00260316	2.16195	0.000198237	0.00330267
cg04219247	up	CTHRC1	TSS200	3.68045	8.57297e-11	1.8637e-09	3.71478	8.73394e-20	6.99864e-18	3.98748	1.55827e-06	0.000110473	2.46525	1.97964e-05	0.000625237
cg11889769	up	CTHRC1	TSS200	3.49001	8.62811e-12	2.28848e-10	3.6238	1.7125e-20	1.63104e-18	3.01802	1.28051e-06	9.41501e-05	2.28589	2.2281e-05	0.000680473
cg20447655	up	CTHRC1	TSS200	2.87172	1.01416e-12	3.24815e-11	3.29374	3.22079e-23	6.09948e-21	2.05147	1.80616e-07	2.03571e-05	1.78024	6.0447e-05	0.00140304
cg26952662	up	CTHRC1	TSS1500	1.19343	1.73697e-06	1.4363e-05	1.79952	1.15296e-14	3.38075e-13	1.56231	0.000234429	0.00521269	1.44915	0.000125224	0.00238641
cg20012915	up	CYB5R2	TSS1500	1.9682	6.05963e-07	5.60161e-06	2.07752	2.13644e-10	3.00707e-09	2.4073	0.00199469	0.0251981	1.40344	0.00701888	0.0447802
cg22606658	up	DCLK2	TSS1500	1.58421	1.44136e-08	1.96867e-07	1.91501	2.01526e-13	4.73099e-12	1.5721	0.000475838	0.00881324	1.25367	0.00477473	0.0336925
cg23727983	up	DDX25	TSS200	2.7845	7.41079e-19	7.64199e-17	2.29542	1.99067e-24	5.61823e-22	2.15069	6.98694e-07	5.89078e-05	1.52586	0.000374955	0.00525144
cg05129951	up	DEGS2	TSS200	2.99266	1.5482e-07	1.64919e-06	3.15611	3.14684e-16	1.24009e-14	3.33091	0.000218751	0.00494398	2.45061	0.00460483	0.0328333
cg02609127	up	DIO3	TSS1500	2.33071	1.65177e-06	1.37336e-05	1.57151	1.07045e-09	1.33334e-08	2.34176	0.00153757	0.0207834	1.62268	0.000360622	0.0051033
cg07193553	up	DIO3	TSS1500	1.83501	2.87719e-05	0.000172254	1.18397	1.02512e-07	8.8015e-07	1.75937	0.00506638	0.0491042	1.25705	0.00149493	0.0144664
cg13126530	up	DIO3	TSS1500	1.96988	7.92449e-07	7.11677e-06	1.48729	2.34325e-10	3.27534e-09	2.15818	0.002246	0.0274604	1.54926	0.000334512	0.00483036
cg16781205	up	DIO3	TSS1500	2.53351	2.59134e-06	2.05117e-05	2.21661	7.45197e-12	1.35302e-10	3.08146	0.00221323	0.0271524	1.98874	0.000483272	0.00631524
cg21174533	up	DIO3	TSS1500	3.04253	6.27189e-06	4.4839e-05	2.5559	9.60649e-11	1.43167e-09	3.95343	0.0029455	0.0334742	2.42009	0.00110069	0.0116134
cg04100696	up	DKK3	TSS200	3.25823	1.21371e-10	2.56219e-09	2.55919	1.06147e-13	2.61757e-12	3.33815	0.000213531	0.00485072	1.9343	5.58042e-05	0.00132159
cg16915821	up	DKK3	TSS200	3.26353	1.71241e-14	7.74634e-13	2.39316	8.98652e-15	2.69056e-13	3.1708	7.56928e-05	0.00220546	1.86932	1.45707e-05	0.00050831
cg20973347	up	DKK3	TSS200	3.07467	3.8965e-08	4.78507e-07	2.73881	4.19669e-09	4.70243e-08	4.17062	0.000434165	0.00823447	2.20152	0.000166254	0.00292447
cg01169726	up	DLX5	TSS1500	1.42409	8.09983e-15	3.87562e-13	1.64545	2.96377e-21	3.41105e-19	1.11614	0.00134977	0.0189279	1.25556	7.38822e-06	0.000312507
cg10776919	up	DMRTA2	TSS1500	1.81725	5.57401e-13	1.87563e-11	1.71602	1.20396e-17	6.27449e-16	2.1142	2.65078e-07	2.74855e-05	1.55339	4.86391e-05	0.0011962
cg19380001	up	DMRTA2	TSS1500	2.98859	6.64534e-12	1.80391e-10	2.39743	1.21646e-15	4.3093e-14	2.87438	1.06508e-05	0.000485703	2.09459	2.36043e-05	0.000710072
cg02823783	up	DNAH10	TSS200	3.18373	7.48848e-16	4.3487e-14	3.43828	7.45073e-30	9.69428e-27	2.59319	2.6415e-09	6.81091e-07	1.60903	0.000595221	0.00736555
cg06745944	up	DNAH10	TSS1500	1.15571	1.55418e-07	1.65478e-06	1.8355	6.27653e-17	2.81111e-15	1.5882	0.000252215	0.00551052	1.04326	0.00807446	0.049741
cg07347092	up	DNAH10	TSS200	2.63996	6.42619e-16	3.81429e-14	3.09306	5.63629e-30	7.45992e-27	2.30796	3.97304e-09	9.61834e-07	1.49323	0.000549803	0.00695216
cg26986180	up	DNAH10	TSS1500	1.71916	1.02999e-10	2.20486e-09	2.56013	6.75132e-23	1.16991e-20	1.96315	2.15995e-06	0.000142095	1.41618	0.00173578	0.0161036
cg13747794	up	DNAJA4	TSS1500	1.3154	2.68064e-10	5.29216e-09	1.92727	2.02172e-20	1.88348e-18	1.53244	0.000147613	0.00368128	1.22602	0.000175512	0.00304476
cg02011074	up	DNM3	TSS200	1.37197	1.28058e-17	1.04965e-15	2.10959	1.27908e-32	3.77653e-29	1.65604	1.54066e-09	4.37723e-07	1.11402	0.000160174	0.00285783
cg04399751	up	DNM3	TSS1500	1.59839	4.6999e-11	1.07719e-09	1.59363	5.79056e-20	4.84224e-18	1.75904	8.78178e-05	0.00246341	1.15397	0.00113388	0.0118718
cg26261793	up	DNM3	TSS200	2.49646	1.73878e-13	6.53929e-12	2.55168	2.71332e-20	2.43615e-18	1.95245	0.000390862	0.00763308	1.42398	0.00151916	0.0146195
cg19201719	up	DOCK8	TSS200	2.53769	3.88316e-07	3.75945e-06	2.30075	8.41699e-13	1.78049e-11	2.25093	0.00100973	0.0153026	1.77217	0.000481603	0.00630686
cg03753331	up	DPP10	TSS1500	2.16105	2.00896e-06	1.6361e-05	1.228	4.28496e-06	2.73956e-05	2.00811	0.00110059	0.0162899	1.19108	0.000594262	0.00735725
cg12666279	up	DPP10	TSS1500	2.34384	7.42961e-09	1.07793e-07	1.15669	8.93276e-08	7.76506e-07	2.72213	0.000367273	0.0072845	1.20674	0.0014769	0.0143421
cg01261798	up	DPYSL4	TSS1500	2.47554	5.62174e-10	1.0431e-08	1.72824	3.3874e-12	6.52213e-11	2.70358	1.50374e-05	0.00063569	1.36406	5.03974e-05	0.00122662
cg08658621	up	DPYSL4	TSS1500	2.36344	7.0132e-08	8.08662e-07	2.34144	1.79643e-16	7.3471e-15	2.78105	0.000112323	0.00298511	1.57285	0.00179769	0.0164937
cg08753373	up	DPYSL4	TSS1500	2.91845	3.33844e-12	9.6227e-11	2.21318	2.17795e-16	8.80889e-15	2.95886	6.92217e-07	5.84927e-05	1.55526	0.000144173	0.00264843
cg23881278	up	DRD2	TSS1500	2.58183	1.64545e-20	2.32549e-18	1.87568	4.50126e-25	1.49586e-22	3.09663	8.5796e-09	1.80941e-06	1.17529	0.000695874	0.00827854
cg06263193	up	DSC3	TSS200	2.96901	5.07835e-09	7.65241e-08	2.52825	3.72972e-14	9.95533e-13	3.7034	0.000363014	0.00722095	1.62834	0.000833761	0.00948612
cg26861703	up	DSC3	TSS200	2.53164	1.5238e-09	2.58122e-08	1.92934	9.12406e-15	2.72855e-13	2.56951	0.000506035	0.00923845	1.12621	0.00578565	0.0388649
cg11481534	up	DSE	TSS1500	3.01533	1.62372e-08	2.18967e-07	2.56823	6.3185e-10	8.21973e-09	3.37876	0.00495099	0.0483476	1.85517	0.00724993	0.0458105
cg05804220	up	DUOX1	TSS200	1.68658	1.81837e-28	9.17814e-26	2.07949	5.56977e-36	7.8962e-32	1.15526	8.51973e-10	2.71801e-07	1.10343	1.05579e-06	7.77189e-05
cg06904403	up	DUOX1	TSS1500	1.41329	8.10803e-09	1.16803e-07	1.01054	2.97465e-08	2.83175e-07	1.43181	0.00110676	0.0163549	1.16876	0.000183237	0.00312903
cg10496082	up	DUOX1	TSS200	2.17504	6.46762e-21	9.627e-19	2.57976	6.59128e-28	5.05986e-25	1.4824	8.67625e-06	0.000419646	1.5289	2.88288e-07	3.07751e-05
cg10583297	up	DUOX1	TSS200	1.80646	1.33025e-17	1.08904e-15	2.27924	2.51656e-27	1.68144e-24	1.17811	3.05226e-05	0.00109692	1.35485	6.23844e-07	5.36744e-05
cg16626884	up	DYSF	TSS1500	1.38375	5.15685e-19	5.51853e-17	1.91144	4.30444e-25	1.44927e-22	1.05852	9.85961e-06	0.000463377	1.05735	2.57931e-05	0.000755595
cg01135780	up	EBF1	TSS1500	1.02639	2.07149e-10	4.17224e-09	1.50762	1.02726e-19	8.07975e-18	1.7575	3.34869e-07	3.31305e-05	1.21743	0.00332164	0.0258346
cg15963563	up	EBF1	TSS1500	2.20838	2.7528e-09	4.39995e-08	1.71125	8.27474e-14	2.08132e-12	2.07054	0.00175851	0.0229818	1.38897	0.00225403	0.0194327
cg11868900	up	EFCAB1	TSS200	1.49025	5.5101e-08	6.51459e-07	1.57796	4.93074e-12	9.24331e-11	2.38383	0.00010565	0.00284461	1.05989	0.00398822	0.0295038
cg13844899	up	EFCAB10	TSS200	1.43471	7.59446e-08	8.6808e-07	2.09304	1.42972e-17	7.3023e-16	1.54814	0.00246338	0.0293731	1.13951	0.00194391	0.0174641
cg13922124	up	EFCAB10	TSS200	1.54854	2.32764e-06	1.86397e-05	2.4666	3.98376e-14	1.05966e-12	2.10751	0.00220019	0.0270629	1.79884	0.000725741	0.00854866
cg14140881	up	EFCAB10	TSS200	2.92213	1.30353e-09	2.24321e-08	2.68173	2.35793e-17	1.15219e-15	2.78095	0.00116804	0.0170067	1.55505	0.0033287	0.0258748
cg21022732	up	EFCAB10	TSS200	2.67401	2.63737e-08	3.37237e-07	2.94929	7.36525e-16	2.70527e-14	2.97473	0.00243966	0.029179	1.74502	0.00246444	0.0207818
cg03929741	up	EFNB2	TSS1500	2.71198	1.01279e-15	5.6895e-14	2.58863	1.79264e-23	3.79101e-21	2.07053	2.46545e-08	4.12497e-06	1.21455	8.59269e-05	0.00181449
cg04321866	up	EFNB2	TSS1500	2.89695	4.40194e-13	1.51427e-11	3.19862	3.80201e-24	9.89373e-22	2.9506	2.2989e-08	3.90963e-06	1.24641	0.00639002	0.0418228
cg05040544	up	EFNB2	TSS1500	3.50217	6.21318e-12	1.69689e-10	2.90753	1.76941e-18	1.07461e-16	3.6837	2.60185e-07	2.70571e-05	1.73498	0.000803357	0.00922677
cg11173146	up	EFNB2	TSS200	3.22652	1.18573e-19	1.43422e-17	3.12377	1.18388e-27	8.57373e-25	3.36418	6.34202e-12	3.75977e-09	1.48285	5.60813e-05	0.00132602
cg24929737	up	EFNB2	TSS1500	1.76322	3.23195e-08	4.05086e-07	2.55275	1.06918e-18	6.74418e-17	2.21109	2.124e-06	0.000140647	1.36414	0.00584122	0.0391602
cg00984146	up	EGFLAM	TSS200	2.84914	1.35764e-07	1.46574e-06	2.04314	3.93101e-11	6.2816e-10	2.80613	0.00380608	0.0401231	1.49824	0.00204637	0.018131
cg07611000	down	EHBP1L1	TSS1500	-1.92443	5.38889e-16	3.26205e-14	-2.12599	1.41534e-19	1.07681e-17	-2.25567	2.29277e-05	0.000884337	-2.72813	1.34859e-08	3.76031e-06
cg14189782	down	EHBP1L1	TSS1500	-1.88316	1.82836e-36	3.50685e-33	-1.5388	7.76863e-24	1.84064e-21	-1.73326	4.36005e-09	1.0396e-06	-2.12411	1.09376e-13	2.78544e-09
cg12317601	up	EMX2	TSS200	2.06551	1.12982e-09	1.96848e-08	1.25147	3.55943e-11	5.72238e-10	1.77038	0.00146579	0.0200836	1.10334	0.00248511	0.0208985
cg16654801	up	EMX2	TSS200	1.99958	9.4017e-08	1.05138e-06	1.16232	2.36443e-08	2.2883e-07	1.54507	0.00386577	0.040565	1.03283	0.00233818	0.0199684
cg13409248	up	ENTPD3	TSS200	2.52905	1.93816e-12	5.86347e-11	2.2735	3.11694e-20	2.75981e-18	1.6558	0.0004741	0.00879187	1.62954	2.89195e-05	0.000821661
cg06233293	up	EPCAM	TSS200	2.89657	1.52285e-07	1.62451e-06	2.94237	2.40571e-14	6.65742e-13	2.7941	0.000703292	0.0118141	1.98824	0.00554355	0.0376703
cg18366919	up	EPHX3	TSS1500	1.7082	1.24914e-23	2.89158e-21	1.17606	2.54564e-22	3.79453e-20	1.41586	4.51785e-07	4.17411e-05	1.20785	2.15593e-08	5.28009e-06
cg24745495	up	EPHX3	TSS1500	1.15747	1.44947e-16	9.91887e-15	1.17203	1.10813e-20	1.09341e-18	1.26471	9.63943e-08	1.23849e-05	1.02311	1.15986e-07	1.63192e-05
cg26010734	up	EPHX3	TSS200	2.2654	6.58966e-24	1.59126e-21	1.83387	3.63777e-27	2.3467e-24	2.14046	7.45068e-09	1.61196e-06	1.59233	1.52957e-08	4.1293e-06
cg07104209	up	EVX1	TSS1500	1.77433	6.85364e-14	2.79738e-12	1.48938	2.67425e-20	2.40952e-18	2.08976	5.84774e-06	0.00031177	1.20945	0.000316471	0.00464433
cg15564098	up	EVX1	TSS1500	2.0239	3.61875e-15	1.84744e-13	1.31241	2.65272e-14	7.27541e-13	1.96819	5.01959e-05	0.00160824	1.38659	7.11805e-07	5.91107e-05
cg27100227	up	EVX1	TSS1500	1.8364	9.74552e-14	3.8643e-12	1.35486	3.06884e-17	1.46234e-15	1.8078	0.000135654	0.00346099	1.42992	6.34706e-06	0.000280785
cg06132028	up	EYA4	TSS200	2.17121	3.82794e-11	8.92578e-10	1.95449	9.69247e-21	9.71348e-19	2.20208	1.062e-06	8.15155e-05	1.11641	0.00630505	0.0413758
cg08712932	up	EYA4	TSS200	2.52204	2.11712e-11	5.20031e-10	2.29694	1.17334e-18	7.34687e-17	2.82361	1.32152e-06	9.65053e-05	1.12241	0.00740197	0.0465326
cg11664500	up	EYA4	TSS200	2.98594	2.79787e-12	8.18405e-11	2.34202	2.35244e-19	1.70527e-17	3.38831	3.48898e-07	3.42931e-05	1.33557	0.00257574	0.0214705
cg14287112	up	EYA4	TSS200	2.89873	1.27964e-11	3.28126e-10	2.36703	3.83553e-19	2.65021e-17	2.69657	1.49048e-06	0.000106368	1.34292	0.00332035	0.0258272
cg22871668	up	EYA4	TSS200	3.00287	2.65598e-12	7.81327e-11	2.44219	1.77451e-20	1.68591e-18	3.52901	1.04614e-06	8.06546e-05	1.54031	0.00147329	0.0143187
cg26449787	up	EYA4	TSS1500	2.19776	1.73701e-09	2.91154e-08	1.99694	3.0228e-17	1.44219e-15	2.71715	0.000191595	0.0044757	1.32453	0.00453252	0.0324304
cg18486102	up	FAIM2	TSS200	3.40965	1.00615e-13	3.97318e-12	2.95366	5.44946e-18	3.02482e-16	2.72092	0.000936251	0.0144618	1.86781	0.00209572	0.0184441
cg20353496	up	FAM110A	TSS200	1.81651	2.38281e-22	4.50593e-20	1.79228	3.23391e-20	2.84695e-18	2.01903	3.27862e-07	3.2695e-05	1.23666	7.76517e-05	0.00168539
cg20364050	up	FAM110A	TSS200	1.04029	3.25117e-17	2.50579e-15	1.38346	2.53778e-24	6.93291e-22	1.57883	9.28218e-09	1.90796e-06	1.00017	2.66074e-06	0.000150578
cg05421688	up	FAM163A	TSS1500	1.40205	1.10121e-06	9.55107e-06	1.34475	1.27312e-10	1.86121e-09	2.22528	0.00190562	0.0243838	1.15918	0.00285688	0.0231312
cg00865356	up	FAM190A	TSS200	1.84007	1.3269e-09	2.27875e-08	1.75021	1.55949e-13	3.72947e-12	1.63719	0.00181364	0.02347	1.24458	0.00172091	0.0159982
cg08854306	up	FAM190A	TSS200	2.87748	4.16052e-10	7.89651e-09	2.45192	2.87546e-12	5.60389e-11	2.96014	0.00238497	0.0287211	1.68487	0.00271285	0.0222606
cg26896155	up	FAM190A	TSS200	2.29832	3.28547e-10	6.37079e-09	2.14773	2.46829e-14	6.82075e-13	2.17313	0.00319751	0.0354186	1.51039	0.00152805	0.0146791
cg05893614	up	FAM19A4	TSS1500	1.53981	9.20536e-08	1.03183e-06	1.48116	7.30501e-10	9.37283e-09	1.57662	0.00115507	0.0168766	1.18706	0.00205067	0.0181606
cg03509671	up	FAM55C	TSS1500	2.51678	4.57077e-12	1.27744e-10	3.07997	1.23251e-19	9.50905e-18	2.39205	0.000150721	0.00373897	1.68652	0.000259278	0.00401151
cg06073471	up	FAM55C	TSS1500	3.02046	1.91985e-11	4.75053e-10	3.60793	1.67211e-20	1.60052e-18	3.60056	4.92395e-05	0.00158565	2.43866	3.1835e-05	0.00088347
cg11223367	up	FAM55C	TSS1500	3.57889	2.96985e-15	1.5431e-13	3.39169	2.10253e-21	2.5579e-19	3.18433	2.02952e-08	3.51609e-06	1.74476	0.000328075	0.0047661
cg21908638	up	FAM55C	TSS1500	3.29386	1.23847e-15	6.83152e-14	3.31684	1.00581e-21	1.29986e-19	2.79597	9.3227e-09	1.90796e-06	1.68799	0.000250764	0.00391956
cg02096396	up	FAM59B	TSS1500	2.4093	6.12433e-20	7.7866e-18	2.35247	2.39614e-26	1.15687e-23	2.2201	1.21163e-08	2.33907e-06	1.00212	0.00178187	0.0163979
cg24563094	up	FAM59B	TSS1500	2.95738	3.27691e-26	1.13732e-23	2.54331	1.79104e-25	6.70687e-23	3.36355	2.08159e-08	3.58634e-06	2.05059	6.99023e-05	0.00155384
cg04523268	up	FAM69B	TSS1500	1.65718	5.94585e-10	1.09668e-08	2.12275	8.06853e-16	2.93828e-14	1.80915	7.09538e-05	0.00209412	1.236	0.0025253	0.0211549
cg02831587	up	FAR1	TSS200	1.91774	3.91685e-22	7.13457e-20	2.37138	9.31227e-30	1.15301e-26	1.67337	2.2201e-07	2.39099e-05	1.48324	1.83731e-05	0.000594035
cg03326059	up	FAR1	TSS200	1.55883	1.65303e-20	2.3313e-18	2.24457	1.53125e-30	2.30486e-27	1.47472	2.35826e-07	2.49724e-05	1.55926	1.27492e-05	0.000462947
cg26240185	up	FAR1	TSS200	2.06325	1.20322e-21	1.99441e-19	2.3935	1.05348e-28	1.10783e-25	1.8052	1.2389e-07	1.50092e-05	1.61588	1.52671e-05	0.000523053
cg24886267	up	FBLL1	TSS1500	3.18676	4.98557e-09	7.52781e-08	2.84722	1.05323e-16	4.52338e-15	3.93105	2.16119e-05	0.000847989	1.71869	0.00681462	0.0438025
cg22535307	up	FBN1	TSS1500	2.95325	6.76425e-12	1.83397e-10	2.34121	2.4991e-14	6.89845e-13	2.81846	0.00028153	0.00598092	1.64695	0.00715648	0.0453851
cg01939274	up	FBN2	TSS1500	2.17661	4.04902e-07	3.90707e-06	1.67218	1.1137e-09	1.38407e-08	2.79832	0.00504651	0.0489881	1.57424	0.00114897	0.0119806
cg05686497	up	FBN2	TSS1500	2.59492	1.97419e-11	4.87778e-10	1.68909	3.07707e-12	5.9605e-11	2.69075	2.89365e-05	0.0010586	1.31162	0.000854098	0.00966025
cg11965976	up	FBN2	TSS1500	2.02467	1.73132e-07	1.82486e-06	1.66836	9.12495e-11	1.36574e-09	2.94663	0.000450768	0.00847611	1.27952	0.00258595	0.0215261
cg25532099	up	FBN2	TSS1500	2.16502	5.31149e-07	4.97072e-06	1.58474	1.00649e-08	1.04879e-07	3.0434	0.00142291	0.0196462	1.36408	0.00259051	0.021547
cg06091013	up	FBXO39	TSS200	1.57743	2.37269e-06	1.89688e-05	1.2425	1.7822e-07	1.46527e-06	1.9231	0.00202885	0.0255202	1.22934	0.00685409	0.0439896
cg07540103	up	FBXO39	TSS200	1.62471	7.12087e-07	6.46337e-06	1.15405	1.1711e-07	9.96015e-07	2.22728	0.000351456	0.00703941	1.14842	0.00499191	0.0348645
cg23729107	up	FBXO39	TSS1500	1.74286	5.42236e-07	5.06552e-06	1.04034	4.70358e-06	2.9804e-05	1.91754	0.00283889	0.0325207	1.30568	0.00183378	0.0167224
cg08742288	up	FCHSD1	TSS200	2.59351	9.5087e-14	3.77486e-12	2.65662	1.144e-18	7.17485e-17	2.29442	1.37737e-05	0.000592925	1.6721	0.00455907	0.032577
cg09904383	up	FCHSD1	TSS200	2.63698	7.10263e-14	2.88974e-12	2.65786	1.12507e-18	7.06194e-17	2.34921	1.11161e-05	0.000502362	1.61055	0.00628497	0.0412873
cg13267747	up	FCHSD1	TSS200	1.55299	1.64537e-09	2.77247e-08	2.02438	5.11517e-18	2.85995e-16	1.56926	0.000997902	0.015169	1.18165	0.00569848	0.0384224
cg03209642	up	FES	TSS200	2.14216	7.05018e-10	1.28053e-08	1.49984	1.19388e-10	1.75237e-09	2.86558	1.44719e-06	0.000103968	1.22546	0.00653468	0.042511
cg25209842	up	FGF8	TSS1500	2.56826	3.35228e-20	4.43122e-18	2.01844	6.70056e-28	5.09282e-25	2.25954	9.07096e-08	1.17548e-05	1.39504	4.44944e-05	0.00112686
cg14669514	up	FGF9	TSS1500	2.0048	1.45799e-08	1.98976e-07	2.59622	3.08921e-16	1.21989e-14	2.11705	0.000462456	0.00862602	1.56166	0.00227185	0.0195439
cg07655045	up	FLJ26850	TSS200	2.16862	1.8504e-15	9.96946e-14	2.19668	1.64713e-19	1.23119e-17	2.33428	3.91426e-06	0.000226174	1.78056	8.64885e-07	6.77715e-05
cg26257814	up	FLJ26850	TSS1500	1.93381	6.77476e-22	1.18129e-19	1.56592	1.02356e-23	2.34551e-21	2.2098	2.15736e-07	2.33709e-05	1.51206	1.84628e-06	0.000116287
cg26353468	up	FLJ26850	TSS1500	2.68472	4.81683e-12	1.34062e-10	2.34975	2.47238e-17	1.20199e-15	2.83495	0.000188319	0.00442388	1.6904	3.23525e-05	0.000892038
cg03583016	up	FLJ32063	TSS1500	1.49972	2.00703e-11	4.95528e-10	1.15017	5.72317e-14	1.47629e-12	1.94592	1.54391e-05	0.000651309	1.24101	1.02055e-06	7.59942e-05
cg24688655	up	FLJ32063	TSS1500	1.57554	6.86354e-20	8.62839e-18	1.13738	3.826e-21	4.29396e-19	1.65776	2.88815e-06	0.000178383	1.21685	1.31922e-07	1.79177e-05
cg27109600	up	FLJ32063	TSS1500	2.62881	2.16567e-19	2.498e-17	1.65068	2.27322e-19	1.65565e-17	2.52107	3.02555e-06	0.000184359	1.94504	3.31836e-07	3.42802e-05
cg00157796	up	FNDC1	TSS200	1.61911	5.93171e-09	8.80198e-08	1.82488	1.37088e-15	4.81633e-14	1.57871	1.6588e-05	0.000686031	1.33928	0.00421837	0.0307635
cg09107912	up	FNDC1	TSS1500	2.52491	1.23741e-08	1.71099e-07	2.25601	8.60317e-14	2.15616e-12	2.2131	0.000979965	0.0149598	1.38551	0.00450488	0.0322773
cg08871855	up	FOXI3	TSS1500	2.18572	3.54595e-13	1.25418e-11	2.23644	6.53344e-23	1.13988e-20	1.75465	1.33322e-06	9.6984e-05	1.21252	0.00017693	0.00306448
cg19544662	up	FOXI3	TSS200	2.17911	7.79424e-18	6.58987e-16	2.56093	6.24895e-28	4.94543e-25	1.80209	4.0944e-09	9.88036e-07	1.60402	7.69545e-09	2.69694e-06
cg23511613	up	FOXI3	TSS1500	3.1982	1.01473e-07	1.12744e-06	3.27807	2.67866e-13	6.14922e-12	3.72406	0.00113988	0.0167196	2.26422	0.00036918	0.00519436
cg23539933	up	FOXI3	TSS200	1.18206	5.16004e-07	4.84677e-06	1.92724	5.49121e-20	4.60698e-18	1.06056	0.000573276	0.0101319	1.00885	9.65379e-05	0.00197466
cg25670330	up	FOXL2	TSS200	3.73102	5.56182e-16	3.35438e-14	2.96142	1.35477e-22	2.18489e-20	3.25928	3.9992e-07	3.77318e-05	1.74005	0.0005523	0.00696874
cg19568591	up	FRZB	TSS200	1.72725	5.69844e-06	4.1138e-05	2.22701	2.05191e-13	4.81115e-12	2.19742	0.00358343	0.0383615	1.64028	0.00740016	0.046525
cg09812070	up	GABRA4	TSS200	2.09185	1.33205e-11	3.40996e-10	1.56553	2.4032e-14	6.65526e-13	1.86288	1.72297e-05	0.000706933	1.2742	0.000165764	0.00291848
cg24154839	up	GABRA4	TSS200	1.88176	5.67564e-21	8.56206e-19	1.59264	4.35767e-27	2.69775e-24	2.39064	3.19844e-12	2.02362e-09	1.23557	1.77936e-06	0.000114164
cg25951981	up	GABRA4	TSS200	2.45414	2.50623e-19	2.8662e-17	1.86005	3.93207e-24	1.01976e-21	2.58795	2.60221e-09	6.75589e-07	1.36442	8.3279e-06	0.000340423
cg22817993	up	GABRD	TSS1500	2.35883	4.99921e-09	7.54332e-08	1.51429	2.18179e-09	2.57317e-08	1.57437	0.00195949	0.0248786	1.28681	0.000740103	0.00866705
cg09994356	up	GDAP1L1	TSS200	1.53298	2.43419e-16	1.5958e-14	1.67771	1.28476e-26	6.75522e-24	1.66256	1.86452e-08	3.28758e-06	1.02336	0.00297576	0.0238111
cg04158367	up	GFI1	TSS1500	1.93818	2.06282e-13	7.6339e-12	1.94254	6.57802e-21	6.96508e-19	2.25006	1.7393e-07	1.99015e-05	1.38845	0.000665652	0.00800993
cg17858328	up	GFI1	TSS1500	2.01447	1.35955e-12	4.25491e-11	2.09473	7.31801e-21	7.64319e-19	2.00646	1.90229e-05	0.000762639	1.79936	0.000258588	0.00400326
cg22900415	up	GJA3	TSS1500	1.43474	3.43362e-27	1.41412e-24	1.32985	2.72948e-27	1.80631e-24	1.34415	1.76066e-07	2.00576e-05	1.0627	0.000161079	0.00286324
cg11781389	up	GLB1L2	TSS1500	2.78999	4.11015e-10	7.81417e-09	2.28205	4.16964e-19	2.85028e-17	3.13499	0.000168524	0.00406541	1.32563	0.00810146	0.0498643
cg05621343	up	GLB1L3	TSS200	2.83633	2.34572e-12	6.98628e-11	2.62372	2.82291e-19	2.01023e-17	2.23201	1.30115e-06	9.54813e-05	1.15649	0.00375283	0.0282115
cg21692846	up	GLB1L3	TSS200	2.81731	4.27079e-10	8.08523e-09	2.51781	8.92699e-15	2.67378e-13	2.61738	0.000144089	0.00361735	1.39552	0.00739628	0.0465073
cg14615784	up	GPR150	TSS1500	2.13741	5.26517e-12	1.45575e-10	2.47908	4.80042e-22	6.70016e-20	2.19605	8.76888e-06	0.000423482	1.24206	0.00223645	0.0193329
cg25583491	up	GPR150	TSS200	1.39794	5.66738e-09	8.43773e-08	2.57995	2.47387e-18	1.46309e-16	2.23076	1.61408e-05	0.000671777	1.2332	0.00675975	0.0435584
cg02912326	up	GPR63	TSS1500	2.71763	2.67191e-09	4.28291e-08	2.54473	3.35125e-12	6.45576e-11	2.2119	0.00350734	0.0377887	1.66985	0.0031362	0.0247604
cg03780851	up	GRHL2	TSS200	1.48702	5.46786e-19	5.81716e-17	1.57576	2.77266e-28	2.47496e-25	1.17004	7.48137e-05	0.00218481	1.17089	1.72991e-08	4.52619e-06
cg16435779	up	GRHL2	TSS1500	2.2768	1.88568e-14	8.45046e-13	1.31851	1.79425e-14	5.07881e-13	2.05134	0.000185126	0.00436786	1.17418	7.9071e-05	0.001705
cg20574490	up	GRHL2	TSS200	1.38634	1.50536e-17	1.21903e-15	1.18671	1.24798e-22	2.02971e-20	1.29173	5.66658e-06	0.000304797	1.1175	1.1025e-09	6.57282e-07
cg25330243	up	GRHL2	TSS200	2.23988	1.64187e-18	1.58135e-16	1.72633	3.45771e-21	3.91497e-19	1.3003	0.000131357	0.00337422	1.3149	5.39371e-07	4.7972e-05
cg02659086	up	GSTP1	TSS200	2.53063	6.38283e-13	2.12227e-11	2.68592	6.17628e-19	4.06977e-17	1.67162	0.00423746	0.0432309	1.80008	4.06279e-05	0.00105199
cg04336836	up	HDGFRP3	TSS1500	1.35384	5.13734e-09	7.73155e-08	1.79379	1.08631e-20	1.07741e-18	1.07308	0.00461888	0.045969	1.17131	0.000151491	0.00273886
cg25513173	up	HDGFRP3	TSS1500	3.49567	1.79434e-08	2.39856e-07	3.40283	1.37005e-12	2.80611e-11	5.87302	0.000121798	0.00318408	2.54209	0.00592452	0.0395624
cg14088357	up	HIF3A	TSS1500	1.96047	4.08001e-16	2.54077e-14	1.92278	1.56069e-24	4.47044e-22	2.21794	3.38437e-07	3.33957e-05	1.47391	7.16718e-05	0.00158166
cg04285443	up	HIST1H2AI	TSS1500	2.21981	4.88209e-09	7.38318e-08	2.30324	8.34525e-12	1.50066e-10	2.97875	0.000875552	0.0138053	1.57503	0.0061031	0.0403948
cg17736443	up	HIST1H2AJ	TSS1500	2.06073	6.91714e-28	3.11647e-25	2.22897	1.17377e-32	3.60421e-29	1.85743	6.69297e-08	9.26312e-06	1.67705	8.46759e-13	1.00182e-08
cg20520725	up	HIST1H2BG	TSS1500	1.13495	0.00141108	0.0050833	1.28125	1.20238e-06	8.5024e-06	1.46354	0.000283191	0.00600267	1.05078	5.26373e-05	0.00126621
cg02578368	up	HIST1H2BH	TSS1500	1.74464	8.66764e-22	1.48058e-19	1.93243	4.57307e-28	3.81583e-25	2.13268	3.54352e-11	1.68856e-08	1.6385	7.16866e-08	1.18844e-05
cg14808890	up	HIST1H2BH	TSS1500	1.61509	1.91273e-10	3.88277e-09	1.75102	4.90946e-19	3.30017e-17	1.89571	0.000117313	0.00308614	1.36525	1.64663e-05	0.000549595
cg15386964	up	HIST1H2BH	TSS1500	3.58643	2.07271e-15	1.10871e-13	3.18132	6.47139e-21	6.89976e-19	2.90469	4.17585e-05	0.00140294	2.44073	9.41855e-08	1.40762e-05
cg19247350	up	HIST1H2BH	TSS1500	2.65057	5.76833e-15	2.83066e-13	2.46122	3.80661e-21	4.27845e-19	3.12054	1.12506e-06	8.49609e-05	1.88021	1.38804e-06	9.46839e-05
cg21663122	up	HIST1H2BH	TSS1500	1.58182	2.86009e-15	1.49185e-13	1.78676	5.77984e-21	6.24923e-19	2.14637	6.96831e-08	9.5512e-06	1.26937	1.67743e-05	0.000557327
cg03758514	up	HIST1H2BI	TSS200	1.12248	9.0923e-07	8.05032e-06	1.82203	1.22857e-16	5.19922e-15	2.04077	0.000369037	0.00730986	1.4095	3.73853e-05	0.000990374
cg18465515	up	HIST1H2BI	TSS200	2.37679	3.88105e-08	4.77089e-07	2.18582	6.35245e-13	1.36827e-11	3.10044	0.00121591	0.0175274	1.71754	7.84685e-05	0.00169734
cg19851715	up	HIST1H2BI	TSS200	2.41673	1.37827e-06	1.16795e-05	2.02348	3.97151e-11	6.34104e-10	2.8151	0.00318014	0.0352782	1.4452	0.00259699	0.0215733
cg11760700	up	HIST1H3B	TSS1500	2.0388	5.05721e-08	6.03333e-07	1.93341	9.78605e-16	3.51538e-14	2.10625	0.000207013	0.00474028	1.54785	2.17985e-06	0.000130326
cg00036011	up	HIST1H3G	TSS200	1.28339	1.35144e-13	5.18126e-12	1.503	4.65453e-18	2.63114e-16	1.44904	3.49647e-05	0.00121931	1.39913	3.48337e-09	1.49511e-06
cg01563704	up	HIST1H3G	TSS1500	3.079	1.30668e-14	6.03708e-13	2.78201	3.00739e-20	2.67825e-18	4.03758	3.11064e-05	0.00111312	2.25469	2.19588e-08	5.31339e-06
cg04271801	up	HIST1H3G	TSS1500	1.23904	1.84542e-11	4.59173e-10	1.3221	1.37481e-20	1.33087e-18	1.30377	2.24886e-05	0.000870524	1.44716	6.59165e-07	5.60804e-05
cg11731890	up	HIST1H3G	TSS1500	1.82133	1.03719e-15	5.81685e-14	1.9137	2.86167e-22	4.24091e-20	1.85643	7.65559e-06	0.000381693	1.32018	1.20521e-07	1.6772e-05
cg14273822	up	HIST1H3G	TSS200	1.80365	1.48288e-15	8.09986e-14	1.84765	5.00985e-20	4.2402e-18	2.19758	1.01924e-05	0.000472817	1.73265	1.00931e-09	6.16892e-07
cg21209113	up	HIST1H3G	TSS1500	1.25598	2.69722e-10	5.31613e-09	1.61775	4.31273e-19	2.93502e-17	1.40572	2.41513e-06	0.000154753	1.11846	7.58498e-05	0.00165569
cg17718302	up	HIST1H3J	TSS200	2.87216	7.61586e-20	9.50298e-18	3.40534	3.56839e-23	6.64882e-21	3.8071	2.50508e-07	2.61489e-05	2.6457	9.87071e-09	3.04081e-06
cg05159188	up	HIST1H4F	TSS200	1.66139	1.62501e-12	4.99491e-11	1.49702	1.10563e-12	2.29764e-11	2.04165	0.000271176	0.00582672	1.72722	8.17772e-07	6.52169e-05
cg07572052	down	HIST2H2AA4	TSS1500	-1.20576	3.40635e-15	1.74959e-13	-1.2652	7.32221e-24	1.7676e-21	-1.31006	6.80075e-06	0.000349269	-1.06798	1.90166e-06	0.00011899
cg06034933	up	HIST3H2A	TSS200	1.02886	4.0092e-09	6.18006e-08	1.56962	2.71594e-19	1.9467e-17	1.25994	9.28257e-05	0.00257132	1.04473	0.000344947	0.00494168
cg13449295	up	HIST3H2A	TSS1500	1.94555	1.40042e-08	1.91743e-07	1.9807	2.66596e-13	6.12924e-12	1.65802	0.000986597	0.0150377	1.41829	0.00492458	0.0345236
cg14024461	up	HIST3H2A	TSS1500	3.40632	2.5202e-16	1.64896e-14	2.76646	9.24668e-22	1.21131e-19	3.14613	3.10624e-06	0.0001883	2.213	2.35934e-06	0.000137914
cg21453443	up	HIST3H2A	TSS200	1.70248	1.59395e-13	6.0291e-12	2.43733	2.25899e-22	3.41365e-20	2.55282	3.55406e-07	3.48873e-05	1.65915	5.07596e-05	0.00123347
cg00112780	up	HIST3H2BB	TSS1500	2.42809	7.10532e-08	8.17459e-07	2.38768	1.95039e-13	4.58994e-12	2.4054	0.00208838	0.0260883	2.0152	0.000179087	0.00308715
cg00948275	up	HIST3H2BB	TSS1500	2.94772	1.73208e-16	1.16743e-14	3.37977	5.8098e-26	2.53406e-23	2.30175	2.17942e-06	0.00014281	1.89966	7.64214e-06	0.000319398
cg06893138	up	HIST3H2BB	TSS1500	3.1096	1.00536e-13	3.9724e-12	2.78827	5.26066e-21	5.72011e-19	2.36406	5.32657e-05	0.00168076	1.9659	2.68839e-06	0.000151806
cg11672054	up	HIST3H2BB	TSS1500	3.85834	1.02518e-16	7.25197e-15	3.41636	7.80891e-23	1.32918e-20	4.34836	4.13585e-06	0.00023637	2.24647	1.03901e-05	0.000401518
cg15471815	up	HIST3H2BB	TSS1500	1.46278	2.40198e-12	7.13168e-11	1.91372	3.23702e-23	6.10549e-21	1.49417	2.18881e-05	0.000855636	1.28193	1.3343e-05	0.000476694
cg21453831	up	HIST3H2BB	TSS1500	1.28185	2.18496e-07	2.24588e-06	1.96857	3.33157e-16	1.30619e-14	1.33708	0.00489898	0.0479767	1.39324	0.000205615	0.00338575
cg26107850	up	HIST3H2BB	TSS1500	3.00393	5.06081e-15	2.51471e-13	3.06773	1.03131e-23	2.35625e-21	2.42026	3.87922e-06	0.00022484	1.97007	8.6693e-07	6.77927e-05
cg04167903	up	HOXA1	TSS200	2.04458	8.69227e-11	1.8872e-09	2.0285	1.92623e-13	4.53587e-12	2.37053	0.000345598	0.00696656	1.43567	0.00300028	0.0239646
cg04673590	up	HOXA1	TSS1500	2.8154	1.2097e-11	3.1234e-10	2.77125	1.3259e-16	5.58055e-15	3.19203	0.000127409	0.00330098	1.92429	0.000937015	0.0103265
cg09420439	up	HOXA1	TSS1500	1.78815	9.27134e-11	2.00062e-09	1.98796	7.53046e-20	6.15637e-18	2.11405	0.000244893	0.00537708	1.57854	0.00049881	0.00646684
cg26744375	up	HOXA1	TSS200	2.33193	9.95863e-12	2.60637e-10	2.25621	7.66507e-12	1.38843e-10	3.01875	0.000152951	0.00377812	1.83853	0.000649374	0.00786871
cg01397139	up	HOXA10	TSS200	1.55135	1.38131e-06	1.17022e-05	1.31589	4.57493e-11	7.23528e-10	1.82829	0.00123641	0.0177449	1.28307	0.00185412	0.0168594
cg16857858	up	HOXA10	TSS200	2.88408	1.5681e-10	3.24202e-09	2.28771	3.92377e-14	1.04406e-12	2.93543	0.000473946	0.00879187	1.62739	0.000542132	0.00687906
cg02000318	up	HOXA7	TSS1500	1.87924	8.44147e-06	5.85781e-05	1.3046	3.77723e-06	2.44221e-05	2.36953	0.00306949	0.0344261	1.12416	0.00375769	0.0282344
cg05065989	up	HOXA9	TSS200	2.26289	9.19932e-08	1.03133e-06	1.69111	4.51283e-09	5.02585e-08	3.09025	0.00143049	0.0197334	1.99001	0.00104026	0.0111529
cg12600174	up	HOXA9	TSS200	1.77694	3.09258e-19	3.45438e-17	1.55567	1.03917e-19	8.1567e-18	2.39963	2.77843e-06	0.000173374	1.4416	3.01831e-06	0.000164141
cg16104915	up	HOXA9	TSS200	2.25374	4.84479e-13	1.6501e-11	1.72787	2.47582e-13	5.71777e-12	2.68766	0.000113712	0.00301563	1.72097	0.000239819	0.00379589
cg18447772	up	HOXA9	TSS200	1.92365	8.77054e-16	5.02368e-14	1.58589	2.32973e-17	1.13937e-15	2.41584	2.67979e-05	0.000994878	1.44887	4.79961e-05	0.00118516
cg20741169	up	HOXA9	TSS200	1.12211	2.18403e-07	2.24527e-06	1.14832	4.66547e-12	8.79326e-11	1.04956	0.00512463	0.0495293	1.0284	0.00280456	0.0228343
cg22055728	up	HOXA9	TSS1500	1.24928	1.61279e-09	2.72168e-08	1.07958	4.90515e-11	7.71775e-10	1.27558	0.000299543	0.00625419	1.03085	0.0016182	0.0152952
cg26365299	up	HOXA9	TSS1500	2.35511	9.44218e-09	1.34037e-07	1.85902	4.85705e-10	6.43077e-09	2.97847	0.00163385	0.021749	1.9882	0.000342757	0.00491953
cg21460081	up	HOXB4	TSS1500	2.0856	4.23147e-16	2.61809e-14	1.72526	6.78426e-19	4.42857e-17	1.6992	0.000241348	0.00531474	1.25336	0.000909342	0.0101082
cg01405040	up	HOXD12	TSS1500	1.79244	1.16854e-09	2.03016e-08	1.07271	1.18867e-10	1.74573e-09	1.85465	0.000720557	0.0120317	1.11051	0.00180488	0.0165417
cg09952395	up	HRASLS5	TSS200	2.9268	5.53553e-08	6.54005e-07	2.69101	7.82551e-10	9.98393e-09	3.30794	0.00129807	0.0183949	2.30162	0.00138657	0.0136919
cg13112361	up	HRASLS5	TSS200	2.11353	1.4001e-06	1.18451e-05	2.1538	1.72784e-09	2.07703e-08	2.69264	0.00333084	0.0364591	1.76285	0.00259427	0.0215554
cg22250498	up	HRASLS5	TSS200	2.86631	2.12713e-07	2.19354e-06	2.71387	2.88467e-10	3.96996e-09	3.67346	0.00242223	0.0290351	2.2833	0.00276939	0.0226363
cg23728669	up	HRASLS5	TSS200	2.63192	3.03089e-07	3.01432e-06	2.67597	9.91875e-10	1.24294e-08	5.35835	0.0023826	0.0287063	2.97109	0.00287014	0.0232139
cg20023231	up	HS3ST2	TSS1500	1.57351	3.73993e-08	4.61772e-07	1.38488	5.3777e-12	1.00151e-10	2.43422	7.66932e-05	0.00222514	1.46755	0.000318986	0.00466959
cg05106269	down	ICAM1	TSS200	-1.83482	6.8851e-29	3.72745e-26	-1.35239	8.58965e-13	1.81451e-11	-2.14095	1.94043e-13	1.69878e-10	-1.54659	2.00214e-08	5.08943e-06
cg08427717	down	ICAM1	TSS200	-2.02547	5.76636e-20	7.37336e-18	-1.50131	4.68698e-12	8.8273e-11	-2.78292	1.20089e-27	1.50691e-23	-1.74399	1.28468e-06	8.97627e-05
cg12151124	down	ICAM1	TSS200	-2.00827	7.72202e-40	2.15995e-36	-1.51944	3.58976e-15	1.16059e-13	-2.75411	2.58158e-20	8.09862e-17	-1.73653	2.94811e-09	1.38181e-06
cg26549174	down	ICAM1	TSS200	-1.69829	1.304e-13	5.02232e-12	-1.46179	1.31541e-11	2.27891e-10	-1.90373	9.06904e-07	7.22784e-05	-1.75019	2.92643e-09	1.38181e-06
cg01959562	up	IGFBP7	TSS200	3.37373	3.29866e-10	6.39268e-09	2.72724	2.77209e-15	9.17646e-14	3.09451	4.30077e-05	0.00143087	1.51105	0.00391942	0.0291316
cg19045644	up	IGFBP7	TSS1500	2.9968	9.81542e-08	1.09473e-06	2.58289	1.56349e-12	3.17604e-11	2.77659	0.00102022	0.0154117	1.75365	0.00244878	0.0206748
cg21921384	up	IGFBP7	TSS200	3.13562	2.21212e-09	3.61935e-08	2.55803	5.45273e-15	1.70087e-13	2.71676	0.000111361	0.00296582	1.53744	0.00241876	0.0204871
cg14579819	up	IGSF9B	TSS200	2.0894	7.4608e-08	8.54549e-07	2.11416	9.55065e-13	2.00538e-11	1.91904	0.00390194	0.040842	1.69259	0.000496126	0.00644626
cg07589773	up	IKZF1	TSS1500	2.84961	3e-12	8.73342e-11	2.45251	7.49358e-16	2.74846e-14	1.78602	1.15473e-05	0.00051627	1.2536	0.00070068	0.00832017
cg16697214	up	IKZF1	TSS1500	2.40951	3.29484e-12	9.51745e-11	1.99694	3.18099e-14	8.61347e-13	1.9722	0.000365375	0.00725641	1.53387	0.00133888	0.013367
cg18607529	up	IKZF1	TSS1500	3.56929	9.9646e-09	1.4065e-07	3.07285	1.78052e-13	4.22253e-12	3.90101	0.000128289	0.00331921	1.96836	0.00113693	0.0118977
cg17567560	up	INA	TSS200	3.70948	3.36229e-18	3.02972e-16	3.45497	8.52384e-26	3.52649e-23	3.52359	1.69874e-06	0.00011805	2.39824	4.21186e-06	0.000207009
cg18673954	up	INA	TSS1500	2.75892	3.69237e-14	1.56584e-12	2.15908	4.41681e-18	2.50414e-16	2.24386	0.000236435	0.00524633	1.4891	0.000195076	0.00326909
cg21384402	up	INA	TSS1500	3.45522	2.04843e-20	2.82949e-18	2.73439	1.39378e-22	2.23372e-20	3.20283	1.79673e-07	2.03144e-05	2.2166	2.8393e-06	0.000157877
cg23003534	up	INA	TSS200	3.569	2.97491e-16	1.91292e-14	2.71681	1.11248e-20	1.09628e-18	3.62723	1.1713e-05	0.000522127	2.30828	0.000553136	0.00697474
cg24680586	up	INA	TSS200	3.67238	3.22214e-23	6.95515e-21	2.82303	1.19965e-27	8.60676e-25	3.13715	2.48071e-08	4.13486e-06	1.91309	4.13773e-06	0.000204478
cg15282018	up	INPP4B	TSS200	2.84956	1.6853e-07	1.77998e-06	2.86852	1.47126e-12	2.99821e-11	3.69456	0.00312865	0.034834	2.50589	0.00167921	0.0157143
cg02434443	up	INSC	TSS200	3.39013	1.3761e-09	2.3518e-08	2.74041	2.15851e-11	3.59671e-10	3.30198	0.000400273	0.00777516	2.22227	0.00134007	0.0133727
cg13997645	up	INSC	TSS200	1.67742	4.00561e-19	4.41544e-17	1.74508	5.49943e-26	2.42626e-23	1.67602	9.53907e-08	1.22769e-05	1.3686	4.15961e-05	0.00107182
cg22792646	up	INSC	TSS200	1.58324	2.47685e-15	1.30718e-13	1.9811	2.26082e-23	4.65292e-21	1.7471	1.07925e-06	8.25782e-05	1.32525	3.68665e-05	0.000980027
cg23463269	up	INSC	TSS200	1.53298	2.38848e-11	5.81999e-10	1.49563	3.41606e-17	1.61476e-15	1.84758	4.52863e-06	0.000253505	1.30672	0.000177153	0.00306765
cg23930945	up	INSC	TSS200	1.80944	1.37445e-11	3.50699e-10	1.74889	8.83571e-17	3.85388e-15	2.20638	2.10631e-05	0.000830796	1.36126	0.000307794	0.00454668
cg02101773	up	INSM1	TSS1500	2.40777	1.84604e-08	2.46081e-07	1.73303	1.13781e-10	1.67713e-09	2.92463	0.000940937	0.0145141	1.4542	0.00538142	0.0368802
cg17397592	up	IQCA1	TSS1500	1.6305	2.54276e-10	5.05024e-09	1.48746	9.51649e-12	1.69618e-10	1.55206	0.000955243	0.0146866	1.08232	0.00537564	0.0368604
cg26279550	up	IRAK3	TSS200	1.76867	6.675e-13	2.21502e-11	1.55389	6.84487e-17	3.04082e-15	1.95043	0.000113797	0.00301683	1.6675	8.47273e-05	0.0017981
cg05766140	up	IRF4	TSS200	2.18981	4.07604e-12	1.15212e-10	2.54473	9.44407e-20	7.50501e-18	2.60872	6.19258e-05	0.0018922	1.25068	0.0034358	0.0264986
cg26433102	up	IRF4	TSS1500	1.21159	9.29097e-09	1.32114e-07	1.78555	3.41999e-19	2.40861e-17	1.33472	0.000639376	0.0109906	1.01671	0.00166281	0.0155991
cg04992127	up	IRX2	TSS200	2.86387	2.40814e-12	7.14366e-11	2.10484	3.00246e-13	6.83938e-12	2.52695	6.36934e-06	0.000331637	1.61436	0.000358417	0.00508223
cg09524455	up	IRX2	TSS200	3.06679	1.47409e-08	2.00846e-07	2.10773	2.56288e-09	2.98955e-08	3.09403	0.000312558	0.00645567	1.65117	0.00125803	0.0127895
cg07882671	up	IRX4	TSS200	3.00095	1.15421e-09	2.00734e-08	2.10381	8.71152e-13	1.83924e-11	2.91634	0.000514537	0.0093551	1.26793	0.00230772	0.0197857
cg14507560	up	IRX4	TSS200	2.92098	1.39013e-12	4.34456e-11	1.94815	5.36246e-15	1.67612e-13	2.84028	1.37081e-05	0.000591358	1.28702	0.000271924	0.00416073
cg24876960	up	IRX4	TSS1500	3.07053	3.69189e-11	8.63556e-10	2.23516	1.99942e-14	5.60172e-13	3.18911	0.000264921	0.00573652	1.45581	0.00390925	0.0290702
cg19464917	up	ISL2	TSS1500	2.53491	1.57309e-32	1.55299e-29	2.09081	1.86919e-32	4.94794e-29	2.38206	3.79133e-10	1.2975e-07	1.87475	1.44477e-11	6.13224e-08
cg26674943	up	ISL2	TSS1500	2.12666	8.87729e-24	2.09838e-21	1.81666	2.64291e-25	9.52513e-23	1.85442	3.85483e-07	3.6878e-05	1.80445	7.64379e-10	5.40727e-07
cg09410234	up	KCNA3	TSS200	2.13352	7.29467e-09	1.06064e-07	1.95716	5.27262e-14	1.36835e-12	1.64432	0.00306419	0.0343871	1.44191	0.00253891	0.0212272
cg24668089	up	KCNH8	TSS1500	2.65191	1.86956e-08	2.48771e-07	1.9855	1.48591e-11	2.55013e-10	2.9609	0.00111783	0.0164861	1.55025	0.0031426	0.0247827
cg04431946	up	KCNK12	TSS200	1.90568	2.80363e-12	8.19731e-11	1.66448	4.16952e-20	3.60447e-18	1.78437	2.92017e-05	0.00106521	1.15749	8.57589e-05	0.00181294
cg08074851	up	KCNK12	TSS200	2.36749	8.85529e-17	6.35112e-15	1.73378	2.32767e-22	3.50365e-20	2.12724	1.59232e-07	1.85295e-05	1.47278	5.14485e-06	0.000238958
cg01532168	up	KCNK9	TSS1500	2.66134	1.35353e-18	1.32648e-16	2.30312	2.51566e-25	9.10929e-23	2.57133	7.39244e-10	2.38874e-07	1.15865	0.00215492	0.0188098
cg04344565	up	KCNK9	TSS1500	2.71873	4.40792e-16	2.71725e-14	2.11609	5.46599e-19	3.64871e-17	2.21119	3.95415e-07	3.74005e-05	1.1577	0.00285516	0.0231197
cg12175729	up	KCNK9	TSS1500	2.32829	4.11517e-18	3.64934e-16	2.15422	1.0996e-22	1.81142e-20	2.3719	2.2866e-07	2.44397e-05	1.25249	0.000147292	0.00268814
cg06651311	up	KIAA1239	TSS1500	2.10313	4.38169e-08	5.31048e-07	1.42384	4.32771e-12	8.19692e-11	2.13671	0.00046812	0.008711	1.17375	0.00518111	0.0358677
cg06629767	up	KIAA1274	TSS200	1.68814	4.56816e-07	4.34678e-06	1.84727	9.16618e-14	2.28265e-12	1.57002	0.00195939	0.0248786	1.28384	0.00436152	0.0315042
cg16709232	up	KIF19	TSS200	1.93596	1.50744e-12	4.67201e-11	1.93477	9.3167e-18	4.98343e-16	1.69794	0.000129589	0.00334134	1.30005	0.000450133	0.00599863
cg18944047	up	KIF19	TSS1500	2.8816	3.883e-08	4.77242e-07	2.41425	2.94028e-12	5.72441e-11	2.76652	0.00384267	0.0403845	1.59729	0.00500778	0.0349561
cg25564800	down	KPNA1	TSS1500	-2.39122	7.18846e-77	4.82568e-72	-1.19086	4.1944e-15	1.33549e-13	-2.17227	2.10198e-20	7.14081e-17	-1.34404	1.10537e-07	1.57556e-05
cg00329270	up	KY	TSS200	2.57157	2.55426e-08	3.27858e-07	2.02112	2.06495e-13	4.83876e-12	2.49802	0.00066716	0.0113409	1.02411	0.00618298	0.0407822
cg26654851	down	LAMA3	TSS1500	-1.15447	1.23074e-16	8.54405e-15	-1.03092	1.54052e-08	1.54831e-07	-2.4342	1.60802e-16	3.18599e-13	-1.42321	1.30718e-07	1.78655e-05
cg06459000	up	LAYN	TSS200	1.91332	2.95633e-09	4.69953e-08	2.28179	5.0651e-19	3.39291e-17	1.80424	0.000568594	0.0100699	1.75289	0.000154418	0.00277982
cg12506005	up	LAYN	TSS200	2.34966	1.35689e-11	3.4661e-10	1.91533	3.13201e-18	1.81595e-16	1.54976	0.00171538	0.022571	1.50533	8.47967e-05	0.00179858
cg02233216	up	LBH	TSS200	1.79451	4.3663e-06	3.25393e-05	2.38155	5.64702e-12	1.04584e-10	1.88736	0.00170285	0.0224453	1.48977	0.00778471	0.0484089
cg02547025	up	LBH	TSS200	2.07879	3.97188e-06	2.99255e-05	2.49211	1.13795e-11	1.99306e-10	1.92925	0.000583059	0.0102543	1.73184	0.00683766	0.0439137
cg03243946	up	LDHB	TSS1500	1.06354	5.76775e-09	8.57195e-08	1.69489	2.37611e-19	1.71917e-17	1.1242	0.00174855	0.0228795	1.2345	0.000183113	0.00312813
cg04354474	up	LDHB	TSS200	2.09071	9.11862e-12	2.40811e-10	1.85123	5.84839e-15	1.81397e-13	1.36491	0.00234887	0.0284045	1.15931	0.000189324	0.00319938
cg14209005	up	LDHB	TSS200	2.55741	5.10923e-15	2.53689e-13	2.55492	5.44028e-17	2.47557e-15	1.90982	0.000160773	0.00392242	1.87763	2.99814e-05	0.000843746
cg05527869	up	LHX1	TSS200	2.45043	8.38748e-08	9.50032e-07	2.47836	1.80578e-14	5.10767e-13	2.77207	0.000398522	0.00775601	1.5414	0.00577212	0.0387957
cg10356613	up	LHX1	TSS200	2.52298	3.40731e-10	6.58612e-09	2.46136	8.33129e-17	3.65463e-15	2.48077	5.08092e-05	0.00162369	1.44286	0.00599371	0.0399198
cg24761507	up	LHX1	TSS1500	2.7371	9.318e-09	1.32443e-07	2.11792	2.52626e-14	6.96592e-13	3.09616	0.000164188	0.00397738	1.80218	0.000932653	0.0102895
cg05908371	up	LOC284798	TSS1500	1.64047	5.85438e-11	1.31442e-09	1.80326	1.4637e-19	1.10484e-17	1.31658	0.0027627	0.0318926	1.36236	0.000431489	0.00582229
cg18009321	up	LOC284798	TSS1500	2.08524	3.69448e-17	2.82798e-15	1.74108	2.51377e-23	5.03864e-21	1.85546	5.04101e-05	0.00161299	1.05687	0.000343199	0.00492176
cg22273939	up	LOC284798	TSS1500	2.36297	1.32341e-12	4.15148e-11	2.3363	9.19309e-21	9.27354e-19	2.0593	0.00156203	0.0210235	1.36999	0.000844538	0.00957704
cg22645427	up	LOC284798	TSS1500	2.67753	7.99045e-14	3.21394e-12	2.25069	3.80978e-20	3.31589e-18	1.76634	0.00108821	0.0161537	1.54789	0.000383965	0.00533407
cg11176990	up	LOC375196	TSS200	2.10846	1.91445e-31	1.58666e-28	2.1784	9.69321e-31	1.55023e-27	2.00641	2.60103e-10	9.59958e-08	1.61871	2.06646e-08	5.16218e-06
cg12206199	up	LOC375196	TSS200	2.39727	4.46079e-34	5.44468e-31	2.51204	8.70037e-32	1.96439e-28	2.08917	7.35409e-11	3.18213e-08	2.01196	6.5781e-10	4.886e-07
cg22158769	up	LOC375196	TSS200	2.451	7.31807e-41	2.45635e-37	2.39317	1.42117e-34	1.2122e-30	2.14716	7.70543e-13	5.80142e-10	1.83468	6.09991e-10	4.75544e-07
cg11515215	down	LOC387647	TSS1500	-1.71959	3.76351e-23	8.02057e-21	-1.13474	1.77647e-12	3.57277e-11	-2.12244	8.23506e-14	8.05217e-11	-1.03691	0.000645623	0.0078332
cg26117023	up	LOXL3	TSS1500	3.15399	2.02064e-19	2.34684e-17	4.17298	3.68599e-27	2.35799e-24	3.71142	5.30596e-08	7.68242e-06	2.22991	0.00044848	0.00598391
cg02362385	up	LPAR2	TSS200	3.04325	1.15499e-08	1.60662e-07	3.15486	4.64556e-17	2.14187e-15	3.56825	5.83445e-05	0.00180179	2.14894	0.00197989	0.0176875
cg04395369	up	LPAR2	TSS200	2.87884	9.4848e-09	1.34569e-07	2.3477	2.61161e-15	8.69021e-14	2.49367	5.20354e-05	0.00165375	1.66119	0.00382281	0.0285972
cg10376598	up	LPAR2	TSS1500	3.26895	5.85046e-12	1.60698e-10	2.9092	1.78283e-17	8.88572e-16	3.79277	6.87624e-06	0.000351946	2.0449	0.00146476	0.0142536
cg13556491	up	LPAR2	TSS1500	3.00545	1.46878e-12	4.56484e-11	2.76745	6.01747e-18	3.31613e-16	3.20596	6.917e-06	0.000353657	1.92789	0.00253893	0.0212272
cg16692998	up	LPAR2	TSS200	3.22637	5.36333e-11	1.21514e-09	2.66516	5.4314e-16	2.04989e-14	2.20918	0.000138424	0.00351499	1.31371	0.00200541	0.0178592
cg17419241	up	LPAR2	TSS200	3.48364	3.59564e-09	5.60694e-08	3.1318	6.34754e-14	1.62425e-12	2.87072	0.000127232	0.00329752	1.85935	0.00708079	0.045051
cg19306047	up	LPAR2	TSS1500	3.67348	1.90388e-14	8.51496e-13	3.1812	1.8992e-19	1.40187e-17	3.5821	8.65954e-07	6.94331e-05	2.01633	0.00203366	0.0180488
cg25806701	up	LRAT	TSS1500	1.01346	1.87426e-07	1.96044e-06	1.3208	1.10107e-20	1.08783e-18	1.18013	0.00104086	0.0156451	1.13365	0.000884545	0.00990752
cg21007414	up	LRRC32	TSS1500	2.24812	6.46399e-10	1.1827e-08	2.48666	4.26738e-17	1.98059e-15	1.60422	0.000680557	0.0115222	1.50381	0.00247311	0.020825
cg25717182	up	LRRC32	TSS1500	1.93737	2.35511e-13	8.64883e-12	1.80063	3.40841e-15	1.10775e-13	1.18346	0.00307445	0.0344765	1.30439	0.00127254	0.0128873
cg12358524	up	LRRC34	TSS200	1.83627	1.66516e-10	3.42266e-09	2.33818	1.34047e-18	8.33892e-17	1.52061	0.00223137	0.027326	1.38571	0.00369094	0.0278562
cg27536453	up	LRRC34	TSS200	1.72955	2.46599e-09	3.98709e-08	2.41837	6.06192e-18	3.33823e-16	1.50981	0.000414355	0.00797873	1.19893	0.00308267	0.0244514
cg21176475	up	LRRC43	TSS200	1.83213	9.9787e-12	2.60802e-10	2.96651	8.5445e-26	3.52649e-23	1.92569	2.86067e-05	0.0010491	1.62234	8.22549e-05	0.00175686
cg26211360	up	LRRC43	TSS200	2.13584	2.50208e-11	6.07257e-10	1.94928	1.52384e-18	9.39592e-17	1.96302	0.000158637	0.00388415	1.74583	7.79567e-06	0.000323907
cg05715828	down	LRRC8A	TSS1500	-1.7612	1.63969e-30	1.18359e-27	-1.14496	7.33124e-19	4.74528e-17	-1.26108	6.67597e-07	5.7022e-05	-1.44425	7.16586e-09	2.57029e-06
cg25331703	up	LRRK1	TSS200	2.02142	7.13899e-16	4.16737e-14	2.22025	1.23009e-27	8.74344e-25	1.9798	2.84273e-08	4.64272e-06	1.87239	7.43999e-08	1.21978e-05
cg06152533	up	LRRN1	TSS1500	2.35515	3.23526e-12	9.35743e-11	2.21524	1.45063e-15	5.0756e-14	1.84417	0.00173827	0.0227742	1.8236	7.67454e-06	0.000320402
cg08844848	up	LRRN1	TSS1500	3.29319	6.5747e-12	1.78836e-10	3.19005	9.35745e-18	4.99885e-16	4.07009	1.93023e-05	0.000771786	2.04143	0.000395332	0.00545286
cg12136608	up	LRRN1	TSS1500	1.29824	4.95386e-14	2.05409e-12	2.07219	6.71218e-26	2.8626e-23	1.09236	0.00020963	0.00478999	1.12691	2.2123e-05	0.000677978
cg14819504	up	LY75	TSS200	1.66823	1.8038e-17	1.43643e-15	1.14783	9.44525e-18	5.03524e-16	1.20727	1.75673e-05	0.000717266	1.32394	7.57612e-06	0.000317682
cg18514922	up	LY75	TSS200	1.62946	2.05703e-13	7.61669e-12	1.7039	1.5297e-18	9.42448e-17	1.42432	4.11074e-05	0.00138602	1.40823	7.96807e-05	0.00171289
cg03506033	up	MAP6	TSS1500	1.94891	5.60208e-13	1.88319e-11	1.95374	3.79013e-23	7.01092e-21	2.04835	2.37665e-06	0.000152417	1.18103	0.00350906	0.0268765
cg05534807	up	MAP6	TSS200	1.09373	1.17113e-06	1.00884e-05	1.77531	7.80113e-19	5.01325e-17	1.64482	0.000249173	0.00545356	1.04016	0.00645203	0.0421348
cg11694752	up	MAP6	TSS200	1.63493	3.44125e-09	5.38872e-08	2.01109	1.36968e-17	7.01388e-16	1.83888	6.68523e-05	0.00200291	1.62978	0.000160404	0.00285924
cg18935660	up	MAP6	TSS1500	1.21845	2.51644e-07	2.55376e-06	1.80313	1.99642e-16	8.11312e-15	1.5931	0.000641518	0.0110186	1.25218	0.00460245	0.0328256
cg02699694	up	MBOAT2	TSS1500	2.8398	5.90447e-10	1.09014e-08	2.80226	5.87984e-16	2.20074e-14	2.5249	1.40027e-05	0.000599352	2.16374	0.000150189	0.00272229
cg25375340	up	MCOLN2	TSS1500	2.15129	3.84952e-13	1.34665e-11	2.22811	3.23901e-22	4.70538e-20	1.79105	1.11737e-05	0.000503748	1.49644	0.000202209	0.00334462
cg08134053	up	MFSD2B	TSS200	2.0343	4.53714e-06	3.3663e-05	2.46983	5.9419e-12	1.09674e-10	2.9297	0.000954862	0.0146837	1.72618	0.000883385	0.00990179
cg09066338	up	MFSD2B	TSS200	2.4865	6.50656e-06	4.63538e-05	2.43013	1.72698e-11	2.92786e-10	2.75525	0.0044282	0.044598	2.2303	0.00231884	0.019852
cg18958684	up	MGA	TSS200	1.71633	2.79307e-07	2.80355e-06	1.89686	7.16182e-10	9.20912e-09	1.93284	0.00226897	0.0276649	2.00483	0.000153003	0.0027602
cg20436262	up	MGC2889	TSS1500	1.92702	6.65751e-09	9.75394e-08	1.36278	3.22797e-11	5.21595e-10	1.57881	0.0014804	0.0202246	1.01079	0.00662595	0.0429227
cg24710320	up	MGC2889	TSS1500	2.70268	4.39067e-12	1.23172e-10	2.36342	8.13989e-15	2.45914e-13	2.63428	2.25519e-05	0.000872524	1.45598	0.00274782	0.0224961
cg12041056	up	MIAT	TSS1500	1.85752	6.69494e-15	3.2427e-13	2.0918	1.31725e-24	3.84486e-22	1.84451	1.31009e-05	0.000571144	1.38998	0.000271306	0.00415304
cg13765939	up	MIAT	TSS1500	2.04415	2.55895e-16	1.66781e-14	2.03742	1.1011e-23	2.4788e-21	1.6829	1.23978e-05	0.000546068	1.32683	0.000324581	0.00473064
cg01052879	up	MIR124-3	TSS200	2.40187	3.74085e-07	3.63794e-06	1.95359	1.32277e-13	3.20529e-12	2.04704	0.00185481	0.0238756	1.07653	0.00712063	0.0452357
cg03387135	up	MIR124-3	TSS200	2.52831	3.05581e-06	2.37211e-05	2.25473	7.07801e-13	1.51689e-11	3.24235	0.00322781	0.0356494	1.72063	0.00248911	0.0209175
cg15699267	up	MIR124-3	TSS1500	2.71028	2.24618e-06	1.80664e-05	2.86717	7.4619e-13	1.59427e-11	4.43771	0.00147761	0.0202051	1.95124	0.00785707	0.048745
cg18627360	up	MIR124-3	TSS200	2.11006	2.20856e-06	1.78072e-05	1.57525	2.93843e-11	4.77805e-10	1.88673	0.00368579	0.0391787	1.2826	0.00426019	0.0309921
cg01939477	up	MIR129-2	TSS200	3.56363	1.06768e-14	5.0122e-13	2.66536	1.08643e-17	5.71632e-16	3.36024	2.22154e-05	0.000864043	1.99934	0.000549169	0.00694529
cg05376374	up	MIR129-2	TSS200	3.13496	3.29879e-12	9.52478e-11	2.56971	3.35509e-19	2.37379e-17	3.48717	6.7632e-05	0.00202064	1.87217	0.000672815	0.00807209
cg14416371	up	MIR129-2	TSS200	3.53926	1.1471e-11	2.97434e-10	2.81271	1.57696e-16	6.5401e-15	3.9385	5.1805e-05	0.00164782	1.85364	0.00108084	0.0114625
cg14944647	up	MIR129-2	TSS200	3.31444	2.1119e-13	7.80265e-12	2.55209	2.37467e-16	9.53314e-15	2.69305	8.08983e-05	0.00231591	1.99144	0.000660863	0.00796702
cg15556502	up	MIR129-2	TSS200	3.46425	6.91505e-12	1.87259e-10	2.66345	3.39953e-15	1.10533e-13	4.20279	5.52833e-05	0.00172951	1.96733	0.00165664	0.0155702
cg16407471	up	MIR129-2	TSS200	1.92415	3.6203e-12	1.03419e-10	1.96778	1.50241e-21	1.88147e-19	2.43542	2.22806e-05	0.000865162	1.49318	0.000243811	0.00384064
cg17297071	up	MIR155HG	TSS200	2.8716	7.09768e-17	5.17345e-15	2.59705	2.55627e-23	5.09532e-21	3.27296	9.88034e-07	7.71671e-05	2.27936	9.98313e-08	1.46394e-05
cg23433889	up	MIR155HG	TSS200	3.25973	1.65364e-13	6.24006e-12	2.99136	6.80129e-18	3.71343e-16	4.568	4.17423e-06	0.0002382	3.22623	4.54089e-08	8.62995e-06
cg01024168	up	MIR196B	TSS200	1.89151	3.24477e-10	6.30098e-09	1.67195	1.82496e-15	6.25982e-14	2.44257	2.33034e-05	0.000891974	1.49307	1.44559e-05	0.000504997
cg05027336	up	MIR196B	TSS200	1.31947	2.88549e-10	5.65234e-09	1.47788	1.7488e-19	1.30086e-17	1.48582	5.32868e-05	0.00168076	1.13436	0.000104544	0.00208816
cg05250768	up	MIR196B	TSS200	3.25526	1.41682e-10	2.94924e-09	2.31012	7.2594e-15	2.21404e-13	3.03239	0.000271142	0.00582672	2.16645	7.36943e-07	6.05403e-05
cg08964780	up	MIR196B	TSS1500	2.32839	2.72905e-15	1.42793e-13	1.88661	4.81039e-22	6.70189e-20	2.78429	5.6614e-07	4.96791e-05	1.95049	3.41603e-07	3.4891e-05
cg15912800	up	MIR196B	TSS200	1.53084	1.34751e-24	3.70736e-22	1.15212	2.39137e-21	2.85344e-19	2.10561	5.99376e-12	3.61016e-09	1.1138	4.39114e-07	4.14688e-05
cg25644556	up	MIR196B	TSS1500	2.6335	8.02456e-17	5.79244e-15	1.80782	4.08084e-22	5.76924e-20	2.56256	6.10276e-08	8.65304e-06	1.3742	1.31901e-06	9.14448e-05
cg26259537	up	MIR196B	TSS200	2.36478	4.89169e-12	1.35977e-10	1.67795	1.09979e-15	3.92499e-14	2.38629	2.3032e-05	0.000886996	1.66997	1.95314e-06	0.00012112
cg04150495	up	MIR663	TSS1500	1.97552	2.11366e-21	3.38645e-19	1.24617	7.91141e-16	2.88654e-14	1.75223	1.4746e-07	1.75115e-05	1.04906	4.92562e-05	0.00120615
cg08304190	up	MIR663	TSS200	2.15048	9.27186e-27	3.45794e-24	1.27263	9.53387e-20	7.56854e-18	2.90907	7.2659e-10	2.36818e-07	1.12939	1.93638e-05	0.000616414
cg20395967	up	MIR663	TSS1500	2.40286	1.1006e-21	1.84251e-19	1.4004	7.51743e-15	2.28457e-13	1.9569	3.93964e-07	3.73848e-05	1.17543	0.000151016	0.00273646
cg24405179	up	MIXL1	TSS200	3.34561	2.52392e-09	4.06705e-08	3.07627	1.57614e-15	5.48229e-14	2.87455	4.89232e-05	0.00157951	1.75119	0.00579538	0.0389096
cg19865133	up	MLF1	TSS200	2.93775	1.91652e-13	7.15165e-12	2.58698	1.26082e-17	6.5309e-16	2.64376	0.000124722	0.00324356	1.8749	4.64253e-05	0.00115987
cg21074827	up	MLF1	TSS200	2.48384	1.51337e-17	1.22358e-15	2.33885	3.77684e-24	9.86166e-22	2.35489	7.168e-07	5.97023e-05	1.65099	5.8819e-06	0.000264184
cg21767902	up	MLF1	TSS200	2.0934	3.59821e-09	5.60834e-08	2.4568	1.96069e-13	4.61134e-12	2.3255	0.00216313	0.0267491	1.70356	0.000360238	0.00509954
cg22860137	up	MREG	TSS200	1.15106	9.88338e-07	8.67523e-06	2.81257	2.79478e-21	3.24084e-19	1.25123	0.00359054	0.0384212	1.37126	0.000223797	0.00360492
cg08871239	down	MRPS5	TSS1500	-1.52594	6.17133e-44	3.4524e-40	-1.03304	2.64207e-23	5.22734e-21	-1.24871	2.31352e-08	3.91427e-06	-1.09998	3.77049e-10	3.89277e-07
cg11663600	up	MST1R	TSS200	1.22589	1.27621e-07	1.38466e-06	2.2805	3.61662e-18	2.07809e-16	1.24837	0.000438909	0.00829455	1.05271	0.00596465	0.0397642
cg11566977	up	MSX1	TSS1500	1.65157	1.95924e-08	2.59317e-07	1.38763	5.5833e-13	1.21556e-11	1.91864	0.00477654	0.0470591	1.15806	0.00310048	0.0245442
cg03015433	up	MT3	TSS200	1.72089	3.0612e-11	7.27695e-10	1.61457	1.40121e-15	4.91841e-14	2.00737	0.000123969	0.0032274	1.31771	0.00130897	0.0131569
cg08187418	up	MTHFD2	TSS200	1.44222	1.97786e-12	5.96745e-11	1.38726	6.37579e-16	2.3679e-14	1.57509	4.77858e-05	0.00155211	1.19551	4.54751e-06	0.00021906
cg27558479	up	MTHFD2	TSS200	1.84814	7.90853e-12	2.11588e-10	2.33861	4.01755e-20	3.48094e-18	2.13357	9.89553e-05	0.00269549	1.8279	4.94612e-06	0.000233405
cg12296772	up	MTMR7	TSS200	1.65869	4.04545e-32	3.72021e-29	1.34935	5.28089e-30	7.11215e-27	1.50707	1.23258e-12	8.67299e-10	1.23527	6.3971e-10	4.83899e-07
cg17942573	up	MYO10	TSS200	3.29997	5.49671e-08	6.50105e-07	2.85789	9.23845e-12	1.64892e-10	3.92144	9.86589e-05	0.00268937	1.74219	0.000769991	0.00891728
cg24322623	up	MYOD1	TSS1500	1.46715	2.08687e-07	2.15794e-06	1.33335	2.94955e-12	5.73955e-11	1.91547	0.000970267	0.0148509	1.15929	0.00141231	0.0138868
cg18049676	up	N4BP3	TSS1500	2.0527	5.01103e-13	1.70155e-11	2.22271	2.9068e-22	4.29122e-20	1.84907	2.14874e-05	0.000844797	1.31366	0.000259409	0.00401272
cg06913330	up	NAT8L	TSS1500	1.5608	5.28439e-16	3.21038e-14	2.00468	3.9417e-25	1.34484e-22	1.24577	3.38192e-06	0.000200966	1.01351	0.00659824	0.0428152
cg21269934	up	NAT8L	TSS1500	2.04337	8.84279e-14	3.53559e-12	2.12871	1.6392e-24	4.66056e-22	2.4399	1.06769e-06	8.17763e-05	1.11076	0.00108628	0.0114979
cg23565942	up	NEBL	TSS1500	1.56889	9.77648e-10	1.72621e-08	2.05946	3.12887e-18	1.8155e-16	1.36885	0.000596167	0.0104167	1.19909	0.00796727	0.0492475
cg18129621	up	NEFH	TSS200	2.27491	6.65337e-11	1.47945e-09	1.46126	2.66125e-12	5.20626e-11	1.52368	4.17217e-05	0.00140233	1.09052	0.000707076	0.00838178
cg02106941	up	NEFM	TSS1500	1.13046	8.38629e-09	1.20258e-07	1.26619	8.54546e-13	1.80617e-11	1.60705	2.44762e-05	0.00092538	1.16741	0.000204117	0.00336816
cg18898125	up	NEFM	TSS1500	1.48041	1.99808e-09	3.31111e-08	1.25537	3.66761e-13	8.2348e-12	1.17048	0.00458802	0.0457465	1.11878	0.000185676	0.00315591
cg20585869	up	NEFM	TSS200	1.01827	5.9607e-11	1.33695e-09	1.2718	3.13711e-16	1.23689e-14	1.42147	3.59966e-08	5.62279e-06	1.00342	0.000954336	0.0104511
cg23290344	up	NEFM	TSS1500	2.14873	7.74268e-14	3.12552e-12	1.44434	3.74676e-13	8.39912e-12	2.22673	2.00775e-07	2.21439e-05	1.15254	0.000249847	0.00390753
cg04701034	up	NID2	TSS1500	2.21867	3.79461e-13	1.33021e-11	1.6867	1.73306e-15	5.97664e-14	1.94022	9.36636e-06	0.000447458	1.20538	0.00118556	0.0122484
cg10149976	up	NID2	TSS200	1.19378	5.2169e-07	4.8947e-06	1.49451	1.06529e-13	2.62615e-12	1.50167	7.97473e-05	0.00229167	1.1761	0.00187301	0.016977
cg10253847	up	NKAPL	TSS200	1.72721	4.79801e-18	4.2049e-16	1.54609	5.36603e-22	7.3037e-20	1.53522	5.0916e-06	0.00028084	1.40972	8.08728e-10	5.49627e-07
cg17384889	up	NKAPL	TSS200	1.57672	2.70372e-18	2.47617e-16	1.34986	7.30276e-20	5.98296e-18	1.20395	0.000269742	0.00580751	1.14107	2.41697e-10	3.07761e-07
cg18736063	up	NKX2-4	TSS1500	1.4825	1.39091e-10	2.90159e-09	1.17327	2.09171e-13	4.89101e-12	1.87866	5.09096e-05	0.00162484	1.03778	0.000589458	0.00731685
cg21200656	up	NKX2-4	TSS200	1.37451	5.03457e-19	5.39898e-17	1.28936	2.66826e-19	1.91611e-17	1.32272	1.80369e-07	2.03571e-05	1.0426	1.91792e-05	0.000612836
cg22204479	up	NKX2-4	TSS200	1.94933	4.29691e-09	6.57824e-08	1.25478	1.40406e-09	1.7144e-08	1.87826	0.000342985	0.00693058	1.36178	0.00091221	0.0101322
cg27147819	up	NKX2-4	TSS200	2.28282	1.70205e-18	1.63229e-16	1.78633	2.62213e-19	1.88651e-17	2.33213	1.4895e-07	1.76606e-05	1.62358	1.7036e-05	0.000562751
cg13324546	up	NKX2-6	TSS200	2.1725	1.21335e-08	1.68174e-07	1.50643	1.71873e-09	2.06706e-08	2.25874	0.000857351	0.0136181	1.26054	0.00100267	0.0108488
cg22747746	up	NKX2-6	TSS1500	1.9431	5.152e-10	9.63128e-09	1.59322	2.85839e-12	5.57345e-11	1.9413	0.000384789	0.00754859	1.14144	0.000466903	0.00616832
cg00018024	up	NKX6-2	TSS1500	2.76671	1.27578e-08	1.75789e-07	2.46877	6.82263e-12	1.2491e-10	3.59138	0.00023144	0.00516606	2.25017	0.000226258	0.00363382
cg00626110	up	NKX6-2	TSS1500	2.88268	1.08975e-14	5.10511e-13	2.30253	3.83984e-18	2.19977e-16	2.99071	8.44873e-07	6.79905e-05	2.19101	5.06422e-10	4.29896e-07
cg00699945	up	NKX6-2	TSS1500	3.73208	1.22341e-16	8.50191e-15	2.74034	1.3596e-22	2.18689e-20	3.54575	3.91166e-11	1.84068e-08	2.01593	2.45334e-06	0.000142181
cg00701692	up	NKX6-2	TSS1500	1.78882	2.78757e-21	4.39278e-19	1.71251	8.30197e-27	4.68753e-24	1.87651	5.04651e-10	1.70382e-07	1.28296	1.61171e-10	2.3233e-07
cg01384488	up	NKX6-2	TSS1500	1.89356	3.84779e-23	8.17424e-21	1.79701	9.42443e-24	2.18573e-21	1.80761	2.36545e-11	1.20334e-08	1.32389	4.76739e-10	4.14343e-07
cg02306630	up	NKX6-2	TSS1500	2.53008	1.51032e-14	6.89255e-13	1.76312	4.90839e-18	2.75437e-16	2.41121	9.49489e-08	1.22409e-05	1.34671	2.26079e-06	0.000133275
cg03905847	up	NKX6-2	TSS1500	2.79392	1.972e-21	3.16704e-19	2.02608	1.17491e-22	1.91493e-20	2.41668	2.62699e-09	6.79677e-07	1.92828	9.82421e-12	5.0038e-08
cg06648277	up	NKX6-2	TSS1500	1.94165	1.69696e-15	9.20184e-14	1.55941	2.58679e-18	1.5205e-16	2.1667	3.84984e-11	1.82299e-08	1.02519	5.96317e-07	5.19482e-05
cg07251711	up	NKX6-2	TSS1500	2.08443	9.28738e-17	6.63267e-15	1.78008	3.94465e-20	3.42163e-18	2.11561	4.76286e-08	7.03128e-06	1.27252	5.35953e-06	0.000245632
cg09260089	up	NKX6-2	TSS1500	2.10132	1.75843e-24	4.703e-22	1.93359	1.32942e-25	5.17387e-23	2.30339	1.67284e-11	8.99628e-09	1.40387	4.22307e-10	4.1313e-07
cg10171347	up	NKX6-2	TSS1500	1.19495	1.31246e-13	5.04911e-12	1.25788	2.86603e-21	3.31346e-19	1.39473	1.11063e-07	1.38902e-05	1.00303	1.11842e-07	1.58235e-05
cg10171448	up	NKX6-2	TSS1500	2.57574	1.9728e-29	1.13193e-26	1.88226	2.33126e-30	3.37664e-27	2.30531	1.36513e-12	9.45076e-10	1.44136	1.14654e-11	5.15268e-08
cg11163901	up	NKX6-2	TSS1500	2.74361	2.71248e-12	7.95507e-11	2.05541	4.2082e-16	1.62393e-14	2.63306	3.14134e-05	0.00112091	2.02266	1.9792e-07	2.37046e-05
cg15304699	up	NKX6-2	TSS1500	3.13666	7.43987e-17	5.39358e-15	2.41953	2.48414e-21	2.94741e-19	2.76271	5.2472e-11	2.36564e-08	1.77128	7.4759e-07	6.12397e-05
cg16949120	up	NKX6-2	TSS1500	1.93035	7.76756e-23	1.5659e-20	1.62288	8.04415e-23	1.36017e-20	1.94938	2.15955e-14	2.46352e-11	1.25935	1.96779e-11	7.51698e-08
cg17996619	up	NKX6-2	TSS1500	2.13423	2.99034e-19	3.36255e-17	1.84179	2.41477e-22	3.61349e-20	2.09919	1.12283e-14	1.40697e-11	1.3176	1.79626e-06	0.000114657
cg19355087	up	NKX6-2	TSS1500	1.63749	4.16104e-16	2.58448e-14	1.33037	8.69381e-20	6.97659e-18	1.67482	1.45749e-08	2.66993e-06	1.1075	3.5031e-08	7.21392e-06
cg19701540	up	NKX6-2	TSS1500	2.19616	2.82368e-17	2.19648e-15	1.8516	6.07765e-23	1.06764e-20	2.14457	4.78979e-09	1.12695e-06	1.30813	3.85923e-06	0.00019471
cg24659054	up	NKX6-2	TSS1500	3.21366	2.1001e-18	1.97453e-16	2.46221	3.41284e-24	9.16049e-22	3.24743	2.77578e-13	2.27161e-10	1.9201	1.00192e-07	1.46641e-05
cg25485875	up	NKX6-2	TSS1500	3.3043	1.15384e-15	6.39624e-14	2.29463	7.07282e-20	5.81319e-18	3.43157	9.94897e-10	3.10812e-07	1.28778	5.92414e-05	0.00137989
cg27583690	up	NKX6-2	TSS1500	3.20977	7.21407e-19	7.47113e-17	2.57218	3.50147e-23	6.53999e-21	3.09175	4.48515e-09	1.06191e-06	1.92399	1.14209e-10	1.93901e-07
cg03045425	up	NOL4	TSS200	2.08249	1.67052e-07	1.76604e-06	1.19252	5.76256e-08	5.18603e-07	2.30357	0.00232015	0.0281477	1.22875	0.00661994	0.0429086
cg20914464	up	NOL4	TSS1500	2.86844	1.62569e-09	2.74207e-08	1.86465	3.06618e-10	4.19719e-09	4.26184	0.000426163	0.00812504	1.61667	0.00154735	0.0148041
cg15531403	up	NPBWR1	TSS1500	1.82291	1.91415e-10	3.88448e-09	1.56377	5.32141e-14	1.37961e-12	2.19843	0.000283041	0.00600117	1.29466	8.73723e-05	0.00183739
cg13931925	up	NPHS2	TSS200	1.47074	4.6013e-07	4.37459e-06	1.03646	1.16566e-08	1.1987e-07	1.65137	0.00198323	0.0250953	1.04812	0.00689992	0.0442375
cg04779720	up	NPPB	TSS1500	2.35914	5.09028e-10	9.5265e-09	2.40716	1.95884e-15	6.68915e-14	1.74589	0.000293578	0.00616728	1.35638	0.00421915	0.0307638
cg08315202	up	NPTX2	TSS1500	2.4442	2.89407e-14	1.24699e-12	1.66308	9.53569e-15	2.8373e-13	2.46647	1.0854e-07	1.36427e-05	1.04623	0.00237794	0.0202288
cg13314145	up	NPTX2	TSS1500	2.87302	3.6432e-12	1.03984e-10	1.93761	1.41632e-12	2.89392e-11	2.99017	3.7909e-06	0.000220768	1.3837	0.000516728	0.00663608
cg08640634	up	NR2E1	TSS1500	1.9469	6.61855e-10	1.20835e-08	1.29237	5.87444e-14	1.51277e-12	2.00478	1.5576e-05	0.000652959	1.0736	0.00276672	0.0226217
cg24225517	up	NR2E1	TSS200	1.89161	3.48952e-11	8.19074e-10	1.31856	2.59955e-13	5.98371e-12	1.85541	6.94714e-05	0.00205578	1.16312	0.00145603	0.0141925
cg12782992	up	NRIP3	TSS1500	1.4518	1.3203e-10	2.76892e-09	1.63371	2.70057e-19	1.93749e-17	1.45836	7.00979e-05	0.00207049	1.00845	0.00218789	0.0190187
cg11564981	up	NRN1	TSS200	2.55492	3.57776e-09	5.58165e-08	2.39707	1.05357e-16	4.52338e-15	3.06669	0.00200874	0.0253432	1.8761	0.000438911	0.00590312
cg25511429	up	NRN1	TSS1500	1.02697	3.18645e-10	6.20747e-09	1.00698	7.30736e-13	1.56299e-11	1.18032	0.00026663	0.00576029	1.09093	3.38074e-05	0.000920962
cg22367989	up	NRP2	TSS1500	2.7793	1.02245e-10	2.1901e-09	2.61012	7.81816e-15	2.37033e-13	2.4021	0.0012806	0.0182158	1.73659	0.00560714	0.0379808
cg24319718	up	NRP2	TSS1500	1.43545	3.88004e-10	7.41449e-09	1.4594	5.46104e-15	1.70277e-13	1.35484	0.000170279	0.00408941	1.12067	0.000726008	0.00854917
cg08369368	up	NSD1	TSS200	2.55977	3.72808e-16	2.33679e-14	1.82484	9.27966e-20	7.39732e-18	3.61697	1.073e-07	1.35776e-05	1.68017	4.20153e-05	0.00108116
cg18016826	up	NSD1	TSS200	2.27467	2.60299e-14	1.13101e-12	2.1035	3.77789e-20	3.29187e-18	3.35317	5.50819e-07	4.85043e-05	1.95708	1.9911e-05	0.0006273
cg01009697	up	NTRK2	TSS1500	3.30741	1.68666e-09	2.83634e-08	2.90112	1.47044e-13	3.53856e-12	3.94505	0.000462702	0.00862602	2.04607	0.000514261	0.00661439
cg01950958	down	NUDT17	TSS1500	-1.73068	9.92121e-50	9.51458e-46	-1.33725	1.06965e-24	3.1582e-22	-1.82477	3.03123e-12	1.95061e-09	-1.32063	7.18213e-10	5.27611e-07
cg15885628	up	OCA2	TSS1500	2.08289	4.34677e-11	1.0031e-09	1.48756	3.11369e-14	8.44315e-13	2.597	9.05329e-05	0.00252172	1.24558	0.00211221	0.0185213
cg07435294	up	OVOL1	TSS200	2.66098	1.58879e-10	3.28175e-09	2.68027	1.32597e-16	5.58055e-15	1.6859	5.18544e-05	0.0016487	1.35744	0.00210758	0.0184957
cg05233674	up	PACSIN1	TSS200	2.13938	2.95121e-09	4.69251e-08	2.17203	2.75514e-15	9.1243e-14	1.71542	0.000425701	0.00812035	1.2728	0.000297781	0.00444573
cg05994148	up	PACSIN1	TSS200	2.70333	1.55901e-08	2.11132e-07	3.17984	1.4548e-15	5.0879e-14	3.35443	0.000174228	0.0041683	2.37753	0.00228414	0.0196342
cg20405174	up	PACSIN1	TSS200	2.44887	1.10921e-07	1.2203e-06	2.7204	2.88242e-14	7.85209e-13	2.20745	0.00105926	0.0158301	1.93878	0.00409577	0.0300924
cg25808577	up	PACSIN1	TSS1500	1.98229	1.00935e-06	8.84234e-06	2.43067	1.18066e-14	3.45143e-13	1.5802	0.00404456	0.0418634	1.57577	0.00249062	0.0209241
cg00665650	down	PAIP2	TSS1500	-1.51027	2.26526e-31	1.85451e-28	-1.12945	8.89309e-17	3.8745e-15	-1.53839	3.346e-09	8.35926e-07	-1.69706	8.20152e-10	5.49646e-07
cg07799366	up	PAQR8	TSS200	2.59869	1.65609e-08	2.23019e-07	3.19905	5.9962e-18	3.30678e-16	3.34736	0.000178296	0.00424538	2.26039	3.34521e-05	0.000916036
cg18818834	up	PAQR8	TSS200	2.1433	3.02045e-08	3.80781e-07	2.979	5.83829e-19	3.88709e-17	2.44859	0.000358781	0.00715187	1.88937	5.60179e-05	0.00132538
cg07434271	up	PAX6	TSS1500	1.75126	2.29215e-09	3.73662e-08	1.11455	8.845e-11	1.32876e-09	2.33117	0.000960888	0.0147403	1.28791	0.000540754	0.0068663
cg15778437	up	PAX6	TSS200	2.64605	1.43012e-08	1.9549e-07	2.05247	3.90223e-12	7.44985e-11	2.23483	0.000403836	0.00782218	1.54867	0.00542699	0.0371014
cg20131194	up	PAX6	TSS200	1.74451	3.14881e-08	3.95181e-07	1.76224	1.27529e-13	3.10003e-12	1.95016	0.000437485	0.0082741	1.18501	0.00416285	0.0304317
cg26466323	up	PBX4	TSS200	1.70608	1.00357e-05	6.81065e-05	2.08929	3.28594e-09	3.76434e-08	2.18305	0.0047578	0.0469113	1.60527	0.00553361	0.0376295
cg19712603	up	PCDH8	TSS200	3.00024	6.91325e-12	1.87259e-10	2.01842	6.15407e-14	1.57843e-12	2.79708	0.000105774	0.00284621	1.26009	0.00538231	0.036882
cg22763718	up	PCDH8	TSS200	2.93143	1.94033e-10	3.93286e-09	2.09567	2.44265e-13	5.64796e-12	2.6416	0.000672446	0.0114157	1.33919	0.0044773	0.032146
cg00959249	up	PCSK1	TSS200	1.50085	7.90368e-09	1.14104e-07	1.83213	2.50305e-15	8.35069e-14	1.81318	0.000538319	0.00968229	1.03469	0.00565755	0.0382317
cg18840956	up	PCSK1	TSS200	2.60593	4.22097e-14	1.76988e-12	1.98381	1.05842e-14	3.12983e-13	2.78299	5.24106e-05	0.00166287	1.98795	3.13259e-05	0.000872194
cg23187653	up	PCSK1	TSS200	1.74569	1.43187e-12	4.46047e-11	1.68928	1.45415e-14	4.18871e-13	2.41303	1.69654e-05	0.000698755	1.56723	2.6598e-05	0.000774127
cg06907708	up	PDE4C	TSS1500	2.15897	2.72813e-09	4.36365e-08	2.17535	6.12033e-16	2.28074e-14	1.81234	0.00178165	0.0231913	1.38608	0.00526683	0.0362935
cg09436502	up	PDK4	TSS1500	2.10312	4.9464e-06	3.63221e-05	1.11255	1.76992e-06	1.21366e-05	2.67538	0.00489993	0.0479796	1.24036	0.0056305	0.0381052
cg10397440	up	PENK	TSS1500	2.77833	1.46e-20	2.07652e-18	1.74944	4.89257e-20	4.15928e-18	2.88356	1.85225e-06	0.000126091	1.4966	1.37856e-05	0.000488054
cg13473356	up	PEX5L	TSS200	1.60298	1.55868e-12	4.80863e-11	1.75915	1.57548e-17	7.9778e-16	1.40422	1.82248e-05	0.000735734	1.1126	0.000555001	0.00699012
cg14250130	up	PFKP	TSS1500	2.99795	1.07634e-11	2.80277e-10	2.71331	9.22358e-18	4.94109e-16	3.3596	1.3181e-05	0.000573971	1.99015	1.63854e-05	0.000548638
cg01995480	up	PHF21B	TSS1500	2.23696	2.21552e-16	1.46532e-14	2.21431	7.90482e-26	3.31596e-23	2.0079	7.52862e-09	1.62415e-06	1.19085	0.000517752	0.00664364
cg20495645	up	PHF21B	TSS200	2.9646	8.71075e-11	1.8906e-09	2.71698	2.34512e-19	1.70157e-17	3.17497	2.07709e-05	0.000821097	1.66239	0.0014803	0.0143598
cg07782886	up	PIGV	TSS1500	2.28693	5.33588e-09	7.9956e-08	1.16532	1.12321e-08	1.15846e-07	2.28672	0.00109983	0.0162844	1.18532	1.16553e-05	0.000435991
cg13325154	up	PITX3	TSS200	2.40802	1.12952e-10	2.39575e-09	2.82866	2.7996e-21	3.24153e-19	2.06645	9.91458e-05	0.00269775	1.38996	0.00721591	0.0456521
cg18491375	up	PLA2G7	TSS200	2.29572	1.21574e-06	1.04245e-05	2.58182	4.21074e-13	9.35847e-12	2.82755	0.00270699	0.0314278	1.73519	0.00211208	0.0185213
cg11331678	up	PLTP	TSS200	2.78476	7.86736e-13	2.57129e-11	2.6747	2.16515e-20	2.00012e-18	2.06281	0.000511897	0.00931385	1.70236	0.0024685	0.0208023
cg21773967	up	PMP22	TSS200	1.62506	3.21549e-08	4.03099e-07	1.7602	4.45942e-15	1.41401e-13	1.43808	0.00409674	0.0422291	1.61731	0.000690907	0.00823356
cg18235000	up	PNMA2	TSS1500	1.04209	1.27724e-06	1.0899e-05	1.07116	7.56464e-12	1.37186e-10	1.22281	0.0038283	0.0402841	1.08756	0.000330312	0.00478859
cg00778995	up	POU3F3	TSS1500	2.92838	5.94787e-09	8.81817e-08	2.19969	1.91589e-10	2.71506e-09	4.41958	0.0019345	0.0246485	1.96652	0.000731486	0.00859513
cg01878345	up	POU3F3	TSS200	2.34354	4.61054e-14	1.91885e-12	1.95273	4.82964e-20	4.11034e-18	2.71571	3.45426e-08	5.46369e-06	1.04519	0.000124663	0.00237921
cg08278487	up	POU4F1	TSS200	1.28903	3.16209e-13	1.12972e-11	1.2416	3.48601e-20	3.05139e-18	1.27396	1.34748e-05	0.000585589	1.05821	6.23617e-06	0.000277486
cg09010671	up	POU4F1	TSS200	2.74551	3.28866e-16	2.0946e-14	2.43075	8.30724e-23	1.40157e-20	2.401	1.37287e-06	9.96757e-05	1.72954	3.89449e-05	0.00101756
cg15604467	up	POU4F1	TSS1500	1.46126	1.20453e-08	1.67137e-07	1.69989	2.40282e-14	6.65526e-13	1.8829	0.000375287	0.00739325	1.73008	0.000477142	0.00626029
cg17957186	up	POU4F1	TSS1500	2.31438	2.44093e-15	1.29025e-13	2.26117	4.29362e-19	2.92721e-17	2.65582	3.31676e-07	3.2988e-05	1.77534	2.47656e-05	0.000731949
cg27398263	up	POU4F1	TSS200	3.39666	3.69179e-15	1.88038e-13	3.12797	1.7536e-25	6.59887e-23	3.09994	6.06761e-07	5.28128e-05	2.06405	0.000143682	0.00264323
cg13262687	up	POU4F2	TSS1500	1.54455	5.28293e-09	7.92333e-08	1.33783	7.5762e-11	1.15236e-09	1.83976	0.000890554	0.0139833	1.1668	0.00189646	0.0171426
cg09515953	up	PPP1R14A	TSS200	1.72843	1.38809e-31	1.17954e-28	1.38197	5.34843e-22	7.29267e-20	1.69209	1.19873e-13	1.12815e-10	1.16669	0.000193696	0.00325382
cg13564825	up	PPP1R14A	TSS200	2.95319	1.30056e-27	5.59664e-25	2.58338	5.34467e-34	2.37186e-30	2.63476	2.74675e-12	1.79829e-09	1.5983	0.0001726	0.00300585
cg20232102	up	PPP1R14A	TSS200	2.7034	1.43704e-25	4.44563e-23	2.25711	4.84839e-27	2.93064e-24	2.63305	9.03718e-14	8.7232e-11	1.26153	0.000942195	0.0103574
cg22557662	up	PPP1R14A	TSS1500	1.89835	1.76814e-31	1.48371e-28	1.46902	2.93948e-26	1.41033e-23	2.54705	4.94677e-14	5.17281e-11	1.36409	0.000290137	0.00436692
cg04838988	up	PRDM14	TSS1500	1.16334	2.14043e-12	6.41756e-11	1.34894	1.02338e-18	6.47125e-17	1.20526	6.60683e-05	0.00198812	1.05746	7.86035e-05	0.00169877
cg13267264	up	PRDM14	TSS200	2.58708	1.18474e-11	3.06367e-10	1.70884	3.75123e-14	1.00023e-12	2.43574	3.37655e-05	0.0011838	1.36361	0.00231028	0.0197987
cg18035229	up	PRDM14	TSS1500	1.20112	2.54748e-13	9.29933e-12	1.37466	6.59466e-22	8.86594e-20	1.24383	7.21164e-06	0.000363673	1.06869	5.18464e-05	0.0012535
cg00922376	up	PRDM2	TSS200	3.39895	8.61915e-18	7.25773e-16	3.07614	5.24815e-26	2.32878e-23	2.81147	8.00066e-07	6.54039e-05	2.38862	2.31736e-08	5.51547e-06
cg05346841	up	PRDM2	TSS200	3.13599	1.10609e-15	6.16209e-14	2.9024	1.58097e-24	4.5117e-22	2.7844	1.77123e-06	0.000121675	2.12794	1.22786e-07	1.6983e-05
cg09765994	up	PRDM2	TSS200	2.8138	1.72744e-09	2.8978e-08	2.71048	1.241e-15	4.39018e-14	1.98515	0.00181063	0.0234432	1.87567	9.79265e-06	0.000384262
cg22135105	up	PRDM5	TSS200	2.44758	4.65554e-09	7.06285e-08	2.12647	3.48623e-13	7.86898e-12	1.86842	0.00503883	0.0489325	1.35582	0.00357291	0.0271856
cg04870460	down	PRKAB2	TSS1500	-1.63041	1.87778e-18	1.78805e-16	-1.05164	3.01617e-08	2.86878e-07	-1.47595	0.000236867	0.00525293	-1.0074	0.00216627	0.0188737
cg04279973	up	PRKCB	TSS1500	1.89318	9.39792e-12	2.47603e-10	2.01167	4.02734e-16	1.55828e-14	1.71719	0.00182319	0.0235653	1.45633	0.000183046	0.00312788
cg24089118	up	PTGDR	TSS200	1.62955	1.34685e-09	2.30827e-08	1.03721	3.6423e-09	4.13005e-08	2.05751	0.000178457	0.00424788	1.05775	0.00102582	0.0110337
cg11413039	up	PUS3	TSS1500	1.68661	1.24409e-27	5.42319e-25	1.40342	6.13074e-27	3.53859e-24	1.40708	4.92023e-09	1.13983e-06	1.18476	4.80807e-07	4.42041e-05
cg24718971	up	RASGRF2	TSS1500	3.35038	1.84142e-12	5.60366e-11	3.13057	5.99155e-17	2.69922e-15	4.23465	1.9248e-06	0.000129739	1.6168	0.00528883	0.0364007
cg00338735	up	RASL11B	TSS1500	1.37485	2.82302e-11	6.77072e-10	2.14976	9.89496e-27	5.40463e-24	1.47051	3.04141e-06	0.000184966	1.17656	0.000373637	0.0052397
cg08876434	up	RASSF10	TSS200	1.58828	6.34083e-23	1.29776e-20	1.6036	4.79171e-28	3.95528e-25	1.70468	9.99768e-10	3.11043e-07	1.48071	1.82582e-06	0.000115735
cg19665644	up	RASSF10	TSS1500	2.95915	2.01603e-12	6.07169e-11	2.37668	1.31281e-17	6.77277e-16	2.88196	0.00125652	0.0179412	2.74306	1.37647e-06	9.42534e-05
cg20918243	up	RASSF10	TSS200	1.36795	8.9162e-11	1.93019e-09	1.6597	7.45589e-21	7.75077e-19	1.40945	3.32945e-05	0.0011719	1.67312	2.12368e-05	0.000660087
cg25344734	up	RASSF10	TSS200	1.67463	7.58956e-14	3.07295e-12	1.91682	9.28108e-22	1.21375e-19	1.86695	5.92602e-06	0.000314869	1.71034	4.98946e-06	0.00023456
cg15229124	up	RBP1	TSS1500	2.05625	1.91592e-08	2.54235e-07	2.10623	6.17899e-13	1.33428e-11	2.37794	0.00157824	0.0211626	1.36084	0.00506463	0.0352274
cg16924337	up	RGS17	TSS1500	2.10201	9.44767e-27	3.50404e-24	2.01015	3.36522e-26	1.55623e-23	1.87753	7.00523e-10	2.29315e-07	1.20548	0.000111611	0.00219092
cg23208513	up	RGS22	TSS200	2.09111	2.51369e-32	2.41066e-29	1.75702	2.22348e-26	1.0803e-23	1.76428	8.43728e-09	1.78439e-06	1.18044	8.39229e-06	0.000340744
cg24848035	up	RGS22	TSS200	1.99557	1.3045e-31	1.1373e-28	1.68832	2.17749e-29	2.57164e-26	1.52956	3.88662e-07	3.7135e-05	1.05189	4.78514e-05	0.00118286
cg01566592	up	RIMS2	TSS200	2.94198	4.14214e-26	1.40437e-23	2.58483	1.13595e-31	2.49149e-28	2.89869	1.22526e-12	8.67299e-10	1.73975	3.9416e-05	0.00102672
cg16528511	up	RIPPLY2	TSS200	2.67744	5.6781e-08	6.68848e-07	1.93541	1.70663e-10	2.44105e-09	2.61909	0.00443373	0.0446277	1.50561	0.00476501	0.0336457
cg15258416	up	RNF135	TSS200	1.28414	3.77041e-10	7.2235e-09	1.83478	5.67983e-18	3.14361e-16	1.81958	0.000135973	0.00346562	1.75951	7.34527e-09	2.59805e-06
cg25821304	up	RNF135	TSS200	1.2503	4.23507e-09	6.49394e-08	1.46424	2.48757e-12	4.88891e-11	1.43816	0.000751097	0.0123793	1.53405	4.59078e-08	8.70312e-06
cg03720581	up	RNH1	TSS1500	2.03172	3.42794e-10	6.6222e-09	2.76371	2.45024e-19	1.77114e-17	2.14472	0.00021364	0.00485072	2.07288	0.000489115	0.00637468
cg20374054	up	ROBO3	TSS200	1.77187	1.61288e-06	1.34452e-05	1.72286	1.01196e-11	1.79368e-10	2.19507	0.00223187	0.0273276	1.6967	2.34102e-05	0.000707213
cg04549460	up	RSPO2	TSS200	1.71777	1.90565e-12	5.77555e-11	1.49203	2.45657e-15	8.20989e-14	2.92958	6.86628e-06	0.000351675	1.00111	0.0035296	0.0269742
cg05884032	up	SALL3	TSS200	3.12894	2.78806e-15	1.45654e-13	2.02798	5.4263e-16	2.04897e-14	2.1036	3.24507e-06	0.00019459	1.43171	1.12243e-05	0.000425153
cg06954658	up	SALL3	TSS200	2.77504	4.20112e-13	1.45814e-11	2.04211	4.02816e-17	1.88093e-15	3.08768	2.06741e-06	0.000137626	1.28829	0.000192799	0.00324303
cg07382554	up	SALL3	TSS200	2.02409	1.15459e-20	1.66327e-18	1.65863	3.09849e-23	5.96138e-21	2.31692	4.53421e-11	2.08788e-08	1.06854	1.28359e-05	0.000465429
cg13634602	up	SALL3	TSS1500	2.13227	1.08536e-10	2.31233e-09	1.66639	5.58795e-19	3.72365e-17	2.39401	0.000134333	0.00343427	1.34723	2.45723e-06	0.000142181
cg14007067	up	SALL3	TSS200	3.24173	1.46465e-14	6.71839e-13	2.19566	1.87747e-19	1.38716e-17	3.18555	1.54153e-06	0.000109544	1.34559	0.000398901	0.00548821
cg16433156	up	SALL3	TSS200	3.04106	3.21262e-10	6.24939e-09	2.30615	5.40274e-12	1.00545e-10	3.51602	4.50878e-05	0.00148498	1.58489	9.70269e-05	0.00198099
cg16580499	up	SALL3	TSS1500	3.02743	8.56007e-12	2.27313e-10	2.14061	2.72713e-14	7.46616e-13	2.08544	0.000446716	0.00842306	1.18914	0.000428484	0.00579402
cg00315391	up	SCNN1G	TSS1500	1.96395	8.86821e-08	9.98711e-07	1.63439	1.08749e-12	2.26301e-11	1.84373	0.00421488	0.0431167	1.24881	0.00132169	0.0132325
cg08681432	up	SCNN1G	TSS200	1.93142	2.08014e-11	5.11884e-10	2.45671	6.81717e-20	5.63323e-18	2.02423	6.88344e-07	5.83699e-05	1.47348	0.00064986	0.00787085
cg23194354	up	SDK1	TSS1500	3.76258	9.98051e-12	2.60802e-10	3.18831	3.58785e-19	2.50159e-17	3.53766	1.57094e-06	0.000111166	1.92394	2.53648e-05	0.00074505
cg22667178	up	SERP2	TSS200	2.33131	7.63313e-06	5.35547e-05	2.18872	1.92224e-08	1.89401e-07	2.69468	0.00239106	0.0287761	2.04502	0.00665967	0.0430711
cg00920348	up	SGIP1	TSS1500	1.71289	1.17076e-07	1.28109e-06	2.45851	2.23428e-22	3.38297e-20	1.78694	0.00311776	0.03475	1.52698	0.00318012	0.0250218
cg25203031	up	SGIP1	TSS200	2.14299	2.24095e-09	3.66294e-08	2.08349	4.56512e-19	3.09036e-17	2.25685	0.00190428	0.024379	1.39833	0.00565289	0.0382094
cg01565320	up	SHISA3	TSS200	3.27509	1.31503e-12	4.12714e-11	2.81408	1.56816e-21	1.95742e-19	3.11876	5.49621e-06	0.000298349	1.96263	0.000390216	0.00540356
cg06269673	up	SHISA3	TSS200	3.29186	2.88441e-07	2.88618e-06	2.68764	2.3419e-12	4.61681e-11	2.92643	0.00446485	0.0448489	1.92363	0.00656974	0.0426606
cg14866200	up	SHISA3	TSS200	2.91649	5.96806e-12	1.63461e-10	2.68068	2.07841e-22	3.16569e-20	2.80586	3.68569e-06	0.000216118	1.94832	0.000277024	0.00421354
cg24084504	up	SHISA3	TSS200	2.34544	6.15014e-09	9.08794e-08	2.14648	4.83044e-14	1.26213e-12	2.10332	0.0013579	0.0189995	1.34638	0.00324128	0.0253645
cg17380661	up	SIM1	TSS1500	1.6952	1.09514e-19	1.33185e-17	1.70501	8.98813e-25	2.72721e-22	1.58279	7.94699e-09	1.69498e-06	1.38485	2.82958e-07	3.04479e-05
cg21063722	up	SIM1	TSS200	2.03655	2.10213e-20	2.89176e-18	1.75964	3.1981e-22	4.67695e-20	1.7474	2.96887e-06	0.000181433	1.25528	5.17436e-06	0.000239947
cg21684012	up	SIM1	TSS1500	1.77185	6.72143e-22	1.1771e-19	1.70491	1.70293e-25	6.43977e-23	1.50519	6.26637e-09	1.39173e-06	1.39251	3.26548e-08	6.87043e-06
cg26966124	up	SIM1	TSS1500	1.03122	3.56581e-09	5.56559e-08	1.19256	7.60809e-18	4.13043e-16	1.18441	5.15451e-05	0.00164025	1.03163	0.000429376	0.00580094
cg27252696	up	SIM1	TSS1500	1.73046	4.93441e-21	7.51138e-19	1.68725	1.0064e-25	4.04487e-23	1.70284	1.23021e-09	3.63225e-07	1.33185	8.68939e-08	1.34659e-05
cg05021846	up	SLC10A4	TSS200	1.65549	4.27122e-13	1.478e-11	1.92643	3.66632e-24	9.63866e-22	1.59051	3.42864e-06	0.000203422	1.22301	8.58727e-05	0.00181435
cg19065831	up	SLC10A4	TSS200	1.48087	4.34089e-13	1.49901e-11	1.8183	6.30208e-24	1.54646e-21	1.42626	6.15612e-07	5.34596e-05	1.06525	0.000151287	0.00273886
cg19247841	up	SLC10A4	TSS200	1.6626	2.03349e-11	5.01692e-10	1.81192	1.74536e-21	2.15409e-19	1.33996	5.63601e-05	0.00175363	1.12658	0.00016306	0.002887
cg07176692	down	SLC16A1	TSS1500	-1.5016	5.65032e-29	3.13481e-26	-1.123	2.3678e-17	1.15554e-15	-1.75472	2.72375e-11	1.35175e-08	-1.04509	7.34038e-08	1.20603e-05
cg01108219	up	SLC25A36	TSS1500	2.06344	4.50693e-09	6.85754e-08	2.13831	5.18834e-18	2.89265e-16	1.9971	0.000682033	0.011542	1.93051	5.17976e-05	0.00125311
cg01351041	up	SLC25A36	TSS200	2.85371	1.71992e-12	5.25534e-11	3.45763	2.37317e-21	2.84539e-19	3.46618	2.04087e-06	0.000136221	2.11795	0.000174578	0.003032
cg01362570	up	SLC25A36	TSS200	2.54374	1.97937e-12	5.96933e-11	3.47614	2.72812e-22	4.05866e-20	3.20631	1.02558e-06	7.944e-05	1.80047	0.00016101	0.00286324
cg03586379	up	SLC25A36	TSS200	2.57403	9.53111e-15	4.52819e-13	2.9171	3.8814e-23	7.12823e-21	1.48596	1.88429e-05	0.000756632	1.20702	0.000166742	0.00293055
cg09691340	up	SLC25A39	TSS1500	1.97881	7.31828e-10	1.32529e-08	2.4327	4.41458e-16	1.69869e-14	1.56972	0.00128886	0.0182952	1.38389	0.00340292	0.0263114
cg24217844	up	SLC35D3	TSS200	3.62203	1.42415e-07	1.52845e-06	3.73514	6.68184e-12	1.22537e-10	5.30196	0.00048257	0.00890507	2.33191	0.00732128	0.046143
cg02330121	up	SLC35F1	TSS200	2.45155	4.72874e-11	1.08306e-09	2.23471	1.78656e-15	6.14184e-14	1.87446	4.29631e-06	0.00024376	1.78447	5.89884e-05	0.00137651
cg04442576	up	SLC35F1	TSS200	2.20224	2.84771e-10	5.58975e-09	1.79666	1.77003e-14	5.01765e-13	1.58849	4.18792e-05	0.00140475	1.11964	1.45971e-05	0.000508766
cg13323701	up	SLC35F1	TSS200	2.16877	6.76778e-10	1.23325e-08	2.08005	2.74439e-15	9.09654e-14	1.84976	1.77059e-05	0.00072058	1.54522	0.000182821	0.00312682
cg15244223	up	SLC35F1	TSS200	1.36532	2.67035e-09	4.28142e-08	2.06744	3.24052e-22	4.70538e-20	1.62766	3.7793e-07	3.64295e-05	1.3339	0.000128818	0.00243311
cg10748765	up	SLC4A11	TSS1500	2.31204	5.13646e-09	7.73155e-08	2.03987	1.79694e-13	4.25753e-12	2.33084	0.00077912	0.012697	1.26109	0.00704972	0.0449094
cg17222500	up	SLC6A15	TSS200	2.29063	9.13258e-13	2.95602e-11	1.55838	3.87645e-14	1.03219e-12	2.17442	0.000115817	0.00305471	1.19056	0.0014096	0.0138656
cg07461772	up	SMPD3	TSS1500	2.36263	9.327e-15	4.4375e-13	2.34769	2.76919e-24	7.4852e-22	2.1808	1.77806e-06	0.000122033	1.52648	0.000796746	0.00916324
cg20776829	up	SNCA	TSS1500	3.4217	8.41025e-14	3.36866e-12	2.29969	8.842e-15	2.65022e-13	3.7743	8.8352e-05	0.00247471	1.98254	0.000974867	0.0106172
cg08081156	up	SNX31	TSS200	1.93859	7.81757e-18	6.60127e-16	1.80499	3.93595e-28	3.39491e-25	1.90756	2.34757e-06	0.000150809	1.55929	1.34689e-07	1.80847e-05
cg18582180	up	SNX31	TSS200	2.28801	2.74819e-20	3.71205e-18	2.03109	3.17789e-28	2.80407e-25	2.07835	1.69801e-07	1.94883e-05	1.67876	6.50443e-08	1.09699e-05
cg24903183	up	SNX31	TSS200	1.73733	1.23042e-19	1.48293e-17	2.13409	7.92507e-33	2.5349e-29	1.6054	5.82923e-08	8.34378e-06	1.42518	4.84686e-08	9.00974e-06
cg26440289	up	SNX31	TSS200	2.06063	1.63813e-23	3.71519e-21	2.23334	7.47324e-36	8.19558e-32	1.80614	4.15639e-09	9.9979e-07	1.52973	1.18808e-08	3.42525e-06
cg11198128	up	SNX32	TSS200	3.39873	2.20018e-09	3.60157e-08	3.21436	5.68783e-16	2.13408e-14	4.51871	0.000213623	0.00485072	2.12247	0.0037078	0.0279338
cg16624692	up	SNX32	TSS200	3.75206	6.19894e-12	1.6937e-10	3.70061	2.91496e-20	2.60197e-18	3.57462	8.53989e-05	0.00241355	2.08169	0.00223529	0.0193277
cg24604013	up	SOX1	TSS1500	2.48164	1.75588e-23	3.96882e-21	1.62951	3.18012e-20	2.80603e-18	2.33865	1.72446e-10	6.94302e-08	1.06749	2.09248e-05	0.000653286
cg04430835	up	SPATA18	TSS200	1.75399	1.11933e-05	7.49541e-05	1.99174	4.87063e-12	9.13955e-11	2.266	0.00346523	0.0374529	1.38315	0.0029499	0.0236462
cg10418567	up	SPATA18	TSS200	1.85635	3.05048e-05	0.000181143	2.31007	1.74725e-09	2.0984e-08	2.78319	0.00360547	0.0385414	1.74908	0.0028468	0.0230715
cg06816106	up	SPDYA	TSS1500	2.02219	1.71903e-09	2.88572e-08	3.18372	8.88985e-21	9.00315e-19	2.3156	0.000138848	0.00352219	2.4162	1.86058e-05	0.000600289
cg14044057	up	SPDYA	TSS1500	1.71343	7.16778e-09	1.04468e-07	3.01781	1.19922e-20	1.17723e-18	2.88494	5.26132e-05	0.00166509	2.0562	0.000217318	0.00352508
cg13996405	up	SPG20	TSS200	2.2622	2.43188e-09	3.9367e-08	2.1623	5.1484e-13	1.12599e-11	2.14621	6.9037e-05	0.00204761	1.33998	0.002008	0.0178748
cg09036612	up	ST8SIA3	TSS200	1.86097	2.51872e-14	1.09864e-12	1.99555	1.42393e-19	1.08013e-17	1.52429	0.000197676	0.00457095	1.18457	2.04314e-06	0.000125063
cg09275869	up	ST8SIA5	TSS200	1.32163	1.41046e-07	1.51497e-06	1.61455	5.17423e-13	1.13131e-11	1.74795	0.000695211	0.0117123	1.44026	9.16293e-06	0.000364608
cg15140703	up	STAG3	TSS200	1.80989	6.65328e-25	1.89255e-22	1.26181	6.53478e-21	6.93457e-19	1.80408	9.962e-08	1.27341e-05	1.33375	3.63522e-07	3.64955e-05
cg03200052	up	SUSD4	TSS1500	1.87587	1.21499e-11	3.13585e-10	2.57065	7.87638e-20	6.41186e-18	2.05819	0.000321434	0.00659421	1.33136	0.00222996	0.0192922
cg08892600	up	SUSD4	TSS1500	1.10038	5.36504e-12	1.48031e-10	1.66536	9.64538e-26	3.89704e-23	1.07332	0.000273822	0.0058673	1.036	0.00385592	0.0287641
cg21447550	up	SUSD4	TSS1500	1.99779	4.81009e-14	1.99571e-12	2.57544	6.98316e-24	1.69642e-21	1.71891	0.000193157	0.00449268	1.40801	0.000871227	0.00980435
cg02239862	up	SUSD5	TSS200	1.06892	3.03179e-07	3.01477e-06	1.24728	2.54273e-14	7.00881e-13	1.33424	0.000865383	0.013688	1.08361	0.0012981	0.0130854
cg04545136	up	SUSD5	TSS200	1.66431	2.50528e-07	2.54336e-06	1.40415	2.66155e-10	3.68537e-09	1.98548	0.00124108	0.0177949	1.31068	0.00196309	0.0175888
cg13601427	up	SUSD5	TSS200	2.14066	2.12368e-08	2.79265e-07	1.54826	6.12487e-14	1.57146e-12	1.82659	0.00426053	0.0434008	1.40144	0.00130179	0.0131071
cg10637512	up	SYNM	TSS200	2.66856	1.64947e-06	1.37179e-05	2.47118	3.65774e-09	4.14511e-08	3.34419	0.00400764	0.0415843	1.80829	0.00468619	0.0332521
cg11592613	up	TAF4B	TSS200	2.55209	3.66496e-06	2.78948e-05	2.93906	1.58125e-11	2.69867e-10	4.94351	0.00175156	0.0229089	2.51937	0.000129081	0.00243561
cg05940231	up	TBX15	TSS200	1.64913	1.41961e-29	8.35962e-27	1.35912	4.4682e-23	8.05177e-21	1.19864	2.52309e-06	0.000159767	1.04546	4.93789e-12	3.42959e-08
cg23371746	up	TBX15	TSS1500	1.37404	1.3856e-34	1.8983e-31	1.24997	3.02305e-30	4.29754e-27	1.41125	2.89511e-10	1.04794e-07	1.38807	2.74202e-10	3.37888e-07
cg25340966	up	TBX15	TSS200	2.66542	6.14687e-27	2.35797e-24	2.02881	1.88137e-23	3.9353e-21	2.12718	4.48856e-07	4.1574e-05	1.90202	1.99906e-14	7.6364e-10
cg04515996	up	TBX18	TSS200	3.03413	7.65356e-13	2.50752e-11	2.15771	1.18989e-14	3.47483e-13	3.52311	0.000137113	0.00348876	1.76897	0.00176864	0.0163134
cg09259037	up	TBX18	TSS1500	1.73264	2.41085e-08	3.12136e-07	1.13928	1.47855e-09	1.79815e-08	1.98298	0.000761648	0.0124988	1.12065	0.00612405	0.0404843
cg17985646	up	TBX20	TSS200	2.41294	1.54913e-18	1.50499e-16	2.02738	9.26902e-23	1.55359e-20	1.83859	4.77144e-07	4.36503e-05	1.13682	0.000697598	0.00829518
cg26673012	up	TBX20	TSS200	2.79265	9.79996e-17	6.96908e-15	2.38716	1.5568e-22	2.45539e-20	2.45357	2.79684e-06	0.000174172	1.51999	0.000326918	0.00475291
cg27085821	down	TBX6	TSS1500	-1.37218	4.08444e-06	3.06943e-05	-1.72515	7.87599e-15	2.3837e-13	-1.87046	0.00063791	0.0109733	-1.16961	0.000694585	0.00826836
cg03109827	up	TCERG1L	TSS1500	2.44188	2.77623e-12	8.12429e-11	1.92627	1.49818e-16	6.24552e-15	1.92947	2.57223e-05	0.000962061	1.20449	8.57145e-05	0.00181251
cg18468394	up	TLX3	TSS1500	2.30898	1.18939e-07	1.29977e-06	1.69268	2.21461e-09	2.60907e-08	2.46931	0.0024072	0.0289194	1.47891	0.00729507	0.0460158
cg08452658	up	TM6SF1	TSS200	3.67952	3.28422e-09	5.16676e-08	3.1773	1.06545e-11	1.87764e-10	4.23606	0.000745151	0.0123108	1.80983	0.00434976	0.0314431
cg02745211	up	TMEM108	TSS200	2.22651	5.21478e-10	9.7432e-09	1.7643	4.12066e-15	1.31419e-13	2.48873	1.44766e-05	0.000615441	1.32494	0.00131353	0.0131871
cg18115215	up	TMEM108	TSS200	2.32524	9.34117e-08	1.04531e-06	1.80913	9.96395e-12	1.76813e-10	2.64645	0.000478473	0.00884465	1.24237	0.0035631	0.0271379
cg02132470	up	TMEM130	TSS1500	2.69625	2.87242e-12	8.38749e-11	2.28436	1.37018e-16	5.74774e-15	2.43122	0.000766393	0.0125489	1.50001	0.0061661	0.0406989
cg21745612	up	TMEM132E	TSS200	1.58263	1.25692e-07	1.36711e-06	1.23739	3.60057e-09	4.08527e-08	2.06299	0.00065282	0.0111605	1.11752	0.00187387	0.016977
cg04638468	up	TMEM155	TSS200	3.38888	1.02077e-10	2.18792e-09	2.51273	1.59956e-15	5.55369e-14	3.4099	0.00184507	0.0237787	1.79604	0.00241024	0.0204418
cg07978472	up	TMEM155	TSS200	2.58323	1.67466e-17	1.34154e-15	1.95968	2.65899e-21	3.11634e-19	2.44178	1.06453e-05	0.000485703	1.40331	0.00112655	0.011821
cg08553437	up	TMEM155	TSS200	3.10839	7.80273e-14	3.14598e-12	2.34513	4.16186e-19	2.84879e-17	2.97457	0.000296473	0.00620904	1.57437	0.00197093	0.0176384
cg11610754	up	TMEM59L	TSS1500	2.37989	1.00566e-06	8.81227e-06	2.34591	9.74347e-13	2.04363e-11	2.5857	0.00226636	0.027651	1.59809	0.000765018	0.00887583
cg14709460	up	TRIL	TSS200	1.9603	1.26511e-26	4.64088e-24	2.31263	3.34211e-36	6.41401e-32	1.6083	1.82973e-11	9.56667e-09	1.18851	5.56646e-05	0.00131992
cg21572621	up	TRIL	TSS200	1.49862	6.50614e-17	4.76816e-15	1.969	1.26317e-22	2.05008e-20	1.5598	8.82013e-08	1.14692e-05	1.40626	7.54502e-06	0.000317196
cg27504802	up	TRIM67	TSS200	2.81354	2.25629e-17	1.77362e-15	2.22434	9.47791e-23	1.5817e-20	2.06598	7.82839e-08	1.04318e-05	1.16369	0.00241213	0.0204491
cg15685943	up	TSPAN2	TSS200	2.24836	2.26963e-05	0.000139923	1.96965	4.33742e-08	3.99575e-07	2.64484	0.00251921	0.0298152	1.82079	0.000106823	0.00212135
cg03105222	up	TSPYL3	TSS1500	1.69619	1.63178e-12	5.01023e-11	2.49493	5.54414e-27	3.32501e-24	2.26826	1.60558e-07	1.86263e-05	2.11028	3.59813e-08	7.29169e-06
cg24867524	up	TSPYL3	TSS1500	1.11205	1.25405e-09	2.16415e-08	2.19627	6.5336e-31	1.09034e-27	1.62346	3.6169e-07	3.53199e-05	1.37579	1.01739e-06	7.59942e-05
cg16620382	up	TTBK1	TSS200	2.88326	2.40567e-14	1.05346e-12	2.36893	5.13246e-22	7.04827e-20	3.38793	1.66947e-05	0.000689872	1.59126	0.000299392	0.00445531
cg27363327	up	TTBK1	TSS200	2.32011	1.14034e-12	3.6212e-11	2.02792	2.77838e-20	2.48584e-18	2.25754	5.58856e-05	0.00174229	1.11631	0.00470641	0.0333322
cg02623991	up	TTYH1	TSS1500	2.43608	1.41773e-09	2.41698e-08	1.79876	1.51461e-11	2.59128e-10	1.94961	0.00346172	0.0374369	1.42941	0.0020314	0.0180317
cg12747860	up	TUBB2B	TSS1500	1.04031	3.08525e-08	3.88075e-07	1.71613	2.31587e-18	1.37707e-16	1.32108	0.000308564	0.00639466	1.14314	0.0017732	0.0163456
cg23435746	up	TWSG1	TSS1500	2.30047	2.14554e-08	2.81974e-07	2.5132	5.01231e-14	1.30521e-12	3.12701	0.00233414	0.02829	2.18249	0.00364866	0.0276134
cg13879483	up	USP44	TSS1500	2.33694	6.03652e-45	3.68398e-41	1.95773	2.21356e-41	8.49629e-37	1.72237	8.12348e-13	5.99624e-10	1.48293	1.6061e-14	7.6364e-10
cg22802813	up	USP44	TSS200	1.39614	9.19119e-22	1.56206e-19	1.79696	1.86746e-32	4.94794e-29	1.25459	8.40233e-09	1.782e-06	1.18189	5.52179e-11	1.27838e-07
cg02767771	up	UTF1	TSS1500	2.99768	4.09865e-07	3.94871e-06	2.3586	4.50881e-11	7.13657e-10	2.45278	0.00292934	0.0333258	1.31128	0.00225625	0.019445
cg08708684	up	UTF1	TSS1500	3.04439	1.6256e-07	1.72289e-06	2.06689	2.80988e-11	4.5865e-10	3.57316	0.00114894	0.0168164	1.54406	0.00537167	0.0368365
cg09305680	down	UTP23	TSS1500	-1.69169	2.73703e-45	2.04155e-41	-1.1408	3.55593e-31	6.49939e-28	-1.21217	2.37838e-12	1.58467e-09	-1.03692	5.29712e-10	4.44725e-07
cg24588482	up	VANGL2	TSS200	2.67991	1.65324e-12	5.06543e-11	2.68	9.9995e-21	9.96911e-19	2.01775	0.000109145	0.0029223	1.24345	0.00291416	0.0234384
cg17099397	up	VAV3	TSS1500	2.19162	1.9778e-13	7.35985e-12	2.05479	5.15585e-17	2.36013e-15	1.61038	0.00298276	0.0337804	1.63449	0.000286121	0.00432265
cg25848557	up	VAV3	TSS1500	3.13969	5.31374e-11	1.20431e-09	2.90714	1.63886e-17	8.25517e-16	2.41641	0.00021015	0.00479615	1.65895	0.000256528	0.00398267
cg08833577	up	VAX1	TSS1500	1.63482	1.58573e-18	1.53832e-16	1.02258	6.24435e-16	2.32133e-14	1.88971	5.65111e-10	1.88262e-07	1.04835	0.000202091	0.0033441
cg26595643	up	VAX1	TSS1500	1.71829	7.43503e-18	6.31798e-16	1.14122	4.38198e-14	1.15359e-12	2.26854	1.14822e-08	2.23384e-06	1.08016	0.000633845	0.00772094
cg23572908	up	VIPR2	TSS1500	1.92083	1.39288e-12	4.34909e-11	1.43953	3.68938e-15	1.1895e-13	1.79004	1.59475e-06	0.000112529	1.00487	5.51223e-05	0.00131113
cg21008808	down	VPS26B	TSS1500	-2.208	7.50298e-18	6.36767e-16	-1.09189	3.14773e-06	2.06141e-05	-3.21684	4.53627e-12	2.84613e-09	-1.73783	0.000419386	0.00571041
cg19868631	up	VSTM2A	TSS1500	3.02517	1.02884e-08	1.44862e-07	1.97479	9.97732e-10	1.24905e-08	3.44835	0.00312686	0.0348244	1.98507	0.000525775	0.00671951
cg05044134	up	VWA3B	TSS200	2.94782	1.12412e-06	9.7259e-06	2.87136	1.28698e-13	3.12646e-12	3.21975	0.00077531	0.012654	2.66809	0.000123486	0.00236153
cg12477533	up	VWA3B	TSS200	3.65078	7.92619e-09	1.1433e-07	3.35418	1.44054e-13	3.47422e-12	4.78099	0.000117	0.00308004	3.18088	1.84189e-05	0.000595011
cg17515747	up	VWA3B	TSS200	2.02176	1.13108e-07	1.24273e-06	2.15032	1.52445e-13	3.65021e-12	2.44884	0.000433876	0.00823249	2.01534	4.70518e-05	0.00117055
cg19763809	up	VWA3B	TSS200	2.52426	2.47358e-09	3.99819e-08	2.3906	4.73979e-15	1.49366e-13	2.3891	0.000111916	0.0029764	1.82436	5.91823e-05	0.00137893
cg24275730	up	VWA3B	TSS1500	2.55238	1.87204e-06	1.5367e-05	2.27693	8.36089e-10	1.06141e-08	3.6208	0.00201374	0.0253876	2.22075	0.00252992	0.0211704
cg01893212	up	VWC2	TSS200	2.92843	9.12793e-12	2.40962e-10	2.12307	1.34093e-13	3.24315e-12	3.15217	0.000150459	0.00373493	1.34737	0.00436642	0.0315218
cg02467990	up	VWC2	TSS200	3.2099	6.75315e-12	1.8317e-10	2.10769	1.06302e-12	2.2199e-11	3.24864	0.00012384	0.00322514	1.44775	0.00297513	0.0238085
cg09493505	up	VWC2	TSS200	2.87578	8.63461e-09	1.2354e-07	1.88535	7.88801e-10	1.00587e-08	2.82218	0.00142034	0.0196223	1.31245	0.00730117	0.0460467
cg08034379	up	WDR69	TSS200	3.46655	8.23547e-13	2.68507e-11	2.28615	1.78499e-14	5.05634e-13	3.63875	8.4729e-05	0.00239912	2.21029	7.35371e-05	0.00161239
cg04021697	up	WDR8	TSS1500	2.71854	1.72658e-18	1.65109e-16	2.12765	3.35819e-25	1.18254e-22	3.02797	1.66003e-09	4.64624e-07	1.59532	4.20427e-06	0.00020683
cg16823083	up	WDR8	TSS1500	1.64302	1.14771e-23	2.66599e-21	1.31059	1.40759e-26	7.252e-24	1.77685	4.63279e-14	4.91272e-11	1.09074	1.12415e-06	8.10233e-05
cg21000072	up	WDR8	TSS1500	1.71894	2.00628e-19	2.33825e-17	1.41866	1.53389e-22	2.42784e-20	1.80594	1.95861e-09	5.36232e-07	1.01169	2.50266e-05	0.000738522
cg21532325	up	WDR86	TSS1500	2.68241	1.02085e-09	1.794e-08	1.85435	7.86389e-10	1.00312e-08	2.19434	0.00274156	0.0317215	1.60828	0.00134539	0.0134055
cg02219997	down	WFDC1	TSS1500	-1.80083	9.39081e-18	7.84098e-16	-1.36129	1.77354e-11	3.00413e-10	-2.59035	4.28265e-17	1.00763e-13	-1.83374	1.42928e-07	1.87947e-05
cg07141055	down	WFDC1	TSS1500	-1.50011	8.7467e-17	6.27995e-15	-1.42807	3.34295e-20	2.93621e-18	-2.08065	1.73394e-20	6.52741e-17	-1.21396	2.76418e-08	6.24597e-06
cg14448169	up	WNT16	TSS200	1.29455	1.17745e-06	1.01337e-05	1.06945	3.20294e-12	6.18714e-11	1.2789	0.00298425	0.0337921	1.00578	0.00720381	0.0455973
cg26675876	up	XKR6	TSS1500	2.26427	3.25588e-09	5.12715e-08	2.16968	1.82066e-14	5.1422e-13	1.72734	0.00108059	0.016069	1.34942	0.000263936	0.00406465
cg04567307	up	ZAR1	TSS200	1.2715	6.68898e-10	1.22002e-08	1.51346	1.47699e-16	6.16544e-15	1.13198	0.0012134	0.0174979	1.13851	6.72263e-05	0.00151328
cg19770541	up	ZAR1	TSS1500	1.16392	8.6889e-09	1.24195e-07	1.06862	1.5188e-13	3.63782e-12	1.26039	0.00027943	0.00594975	1.05842	5.42735e-06	0.000248128
cg22773661	up	ZAR1	TSS200	1.96632	7.50532e-21	1.10491e-18	1.80141	2.43244e-21	2.89053e-19	1.84224	4.83318e-07	4.39362e-05	1.53285	2.20994e-08	5.32616e-06
cg09146263	up	ZBTB8B	TSS1500	1.46542	1.08639e-07	1.19813e-06	1.95376	5.51308e-19	3.67695e-17	2.16969	0.000421426	0.00805935	1.31884	0.00112271	0.011792
cg09768093	up	ZBTB8B	TSS200	1.73598	1.63604e-12	5.01732e-11	2.22785	1.33177e-24	3.87252e-22	1.88985	4.64295e-06	0.000259516	1.36097	0.000306983	0.0045391
cg13666729	up	ZBTB8B	TSS200	1.64917	8.45538e-07	7.54912e-06	2.28762	4.86612e-18	2.73704e-16	2.21626	0.00116396	0.0169624	1.24939	0.00222738	0.0192742
cg22007227	up	ZBTB8B	TSS200	2.65451	1.50097e-06	1.26015e-05	2.26616	1.9941e-12	3.97712e-11	2.76261	0.00183224	0.0236661	1.58714	0.00693855	0.0444011
cg22604123	up	ZBTB8B	TSS200	2.13957	1.46912e-11	3.72727e-10	2.27642	4.95285e-20	4.20122e-18	2.02651	3.50223e-05	0.00122019	1.6285	0.000139026	0.00257805
cg02657292	up	ZC3HAV1L	TSS200	2.65556	1.60274e-07	1.70055e-06	2.53544	3.62212e-11	5.81342e-10	2.15229	0.00164596	0.0218754	1.6832	0.00147382	0.0143209
cg14347989	up	ZC3HAV1L	TSS200	2.38849	8.33238e-08	9.44812e-07	2.53529	1.69752e-12	3.42656e-11	2.54769	0.000684304	0.01157	1.59997	0.00451913	0.0323612
cg26322231	up	ZC3HAV1L	TSS200	2.12646	4.23046e-12	1.19175e-10	2.39604	3.71104e-23	6.8812e-21	1.92636	1.94083e-06	0.000130586	1.40792	0.00199216	0.0177662
cg05758434	up	ZDBF2	TSS200	2.64101	4.40925e-10	8.31755e-09	2.43237	5.79083e-18	3.20273e-16	3.29008	1.59637e-05	0.000665507	1.5351	0.00247514	0.0208376
cg13788515	up	ZDBF2	TSS200	2.42963	2.21544e-11	5.4299e-10	2.39924	2.29282e-22	3.45797e-20	3.17807	8.56272e-06	0.000416521	1.48696	0.00240878	0.0204334
cg25963041	up	ZFP28	TSS1500	3.02652	1.73025e-09	2.90167e-08	2.39594	4.25036e-13	9.43832e-12	2.89656	0.000124762	0.00324356	1.35942	0.00173174	0.0160743
cg06944257	up	ZFP3	TSS200	2.28906	4.02785e-08	4.9261e-07	2.8148	4.8235e-13	1.06341e-11	2.34703	0.0032123	0.0355354	2.36284	0.000210405	0.00344438
cg24896649	up	ZFP42	TSS200	2.65745	7.24454e-12	1.95236e-10	1.58012	3.1309e-11	5.07381e-10	2.93184	0.000144846	0.00363152	1.17964	0.00507813	0.0353084
cg02647941	up	ZIC1	TSS200	1.20977	1.43572e-08	1.96176e-07	1.23132	4.37462e-14	1.15205e-12	1.24682	0.00193317	0.0246358	1.1882	0.00074431	0.00869632
cg18424634	up	ZIC1	TSS200	1.96558	3.35112e-08	4.18143e-07	2.28938	6.17248e-14	1.58156e-12	2.6803	0.000435458	0.00825212	1.63608	0.00752316	0.0471354
cg01046104	up	ZIK1	TSS200	1.13406	1.444e-07	1.54798e-06	1.67984	1.50587e-18	9.2926e-17	1.37008	0.000326381	0.00667448	1.14983	0.000503019	0.00650486
cg12060744	up	ZIK1	TSS200	1.51164	2.17147e-09	3.55978e-08	1.85753	7.50503e-19	4.84144e-17	1.57462	0.000488153	0.00898168	1.0344	0.000370671	0.00520862
cg18579862	up	ZIK1	TSS200	3.07918	4.20227e-09	6.44805e-08	2.69702	3.67231e-15	1.18449e-13	3.20889	0.00171934	0.0226072	1.95102	0.000607805	0.00748248
cg07878486	up	ZNF132	TSS1500	2.2735	3.32276e-13	1.18397e-11	3.16127	8.92937e-25	2.72013e-22	2.76558	2.68459e-05	0.000995187	2.02862	2.88162e-06	0.000159201
cg24366702	up	ZNF132	TSS200	2.30694	2.16868e-09	3.55607e-08	2.68786	2.64969e-16	1.0572e-14	2.29945	0.00188121	0.0241371	2.06986	0.00012075	0.00232142
cg19714957	up	ZNF14	TSS200	2.56658	1.02207e-10	2.18999e-09	3.05226	3.48471e-21	3.93973e-19	2.40201	0.000264208	0.00572604	1.6953	0.00193301	0.0173907
cg00573330	up	ZNF141	TSS1500	3.04046	3.61811e-15	1.84744e-13	2.90361	3.16548e-19	2.24586e-17	2.74743	2.17745e-06	0.000142805	2.57944	4.58959e-07	4.27825e-05
cg01268824	up	ZNF154	TSS1500	1.87963	7.21464e-24	1.72974e-21	1.30343	6.52698e-21	6.93457e-19	2.03033	1.82861e-07	2.0518e-05	1.38571	1.75599e-09	9.44773e-07
cg03234186	up	ZNF154	TSS200	1.6633	5.92231e-19	6.2413e-17	1.63312	7.827e-22	1.03785e-19	1.99618	3.60615e-07	3.53065e-05	1.56777	7.63351e-10	5.40727e-07
cg12506930	up	ZNF154	TSS200	1.34021	2.1397e-15	1.14181e-13	1.38416	3.22589e-23	6.09948e-21	1.58571	1.05553e-05	0.000484284	1.16514	4.06147e-07	3.92284e-05
cg05928342	up	ZNF177	TSS200	1.6263	6.15948e-11	1.37739e-09	1.14807	1.53116e-11	2.61726e-10	1.57308	0.00215194	0.0266479	1.09461	0.000425832	0.00576938
cg08065231	up	ZNF177	TSS200	2.6041	2.30681e-15	1.22709e-13	1.82624	1.73133e-17	8.64718e-16	2.58605	0.000170274	0.00408941	1.64144	1.72152e-05	0.000567404
cg13703871	up	ZNF177	TSS200	2.0782	1.03264e-16	7.28938e-15	1.45153	1.21548e-15	4.30781e-14	1.65983	0.00114765	0.0168139	1.16558	8.2304e-05	0.00175741
cg15904523	up	ZNF233	TSS200	1.28229	1.47245e-09	2.50119e-08	1.84975	7.8279e-22	1.03785e-19	1.77834	4.97248e-05	0.00159786	1.11071	5.91144e-06	0.000264733
cg11081729	up	ZNF347	TSS200	2.85817	6.23064e-09	9.19273e-08	3.04001	4.23394e-17	1.96983e-15	3.68636	0.000895277	0.0140312	1.73629	0.00768402	0.0479154
cg15167155	up	ZNF347	TSS1500	2.51148	1.51954e-10	3.14938e-09	2.9454	3.40888e-19	2.40339e-17	3.04663	0.000250639	0.00547768	1.67526	0.00202913	0.0180178
cg08278489	up	ZNF354C	TSS200	1.92826	9.44518e-09	1.34052e-07	2.53606	4.39563e-18	2.49582e-16	2.83723	3.87034e-05	0.00132394	2.18936	3.93467e-05	0.00102562
cg10802132	up	ZNF354C	TSS200	2.6641	6.92728e-10	1.25992e-08	2.19543	1.68038e-16	6.93526e-15	2.20111	0.000377664	0.00742798	1.56936	0.000479889	0.00628904
cg11538128	up	ZNF354C	TSS200	2.95184	7.32558e-10	1.32625e-08	2.95997	6.03682e-17	2.71643e-15	4.07561	8.87543e-05	0.00248276	2.55153	1.26746e-05	0.000461555
cg05629186	up	ZNF391	TSS200	1.54417	2.90874e-09	4.62826e-08	2.57686	4.73547e-25	1.56691e-22	1.60868	0.000323119	0.00661976	1.6265	0.00118473	0.0122436
cg09885499	up	ZNF391	TSS200	1.73981	2.82018e-08	3.58292e-07	2.51686	1.25205e-19	9.63075e-18	1.81517	0.000472795	0.00877416	1.79927	0.001013	0.0109332
cg25605601	up	ZNF391	TSS200	1.69254	1.88473e-08	2.50394e-07	2.48117	4.27123e-21	4.75886e-19	1.71738	0.00108431	0.0161117	1.51568	0.00150922	0.0145623
cg23037403	up	ZNF454	TSS200	1.14178	1.60896e-09	2.71589e-08	1.06568	6.94348e-12	1.2676e-10	1.52609	4.69022e-06	0.000261769	1.0034	0.000589989	0.00732097
cg10334767	up	ZNF518B	TSS200	1.96967	2.06834e-13	7.65013e-12	1.72525	6.02869e-15	1.86763e-13	2.09443	5.67168e-06	0.000304797	1.37893	0.000544467	0.00689953
cg13445199	up	ZNF518B	TSS200	2.54355	4.43464e-11	1.02163e-09	1.91464	3.93611e-13	8.79137e-12	2.62258	0.000269361	0.00580098	1.67018	0.000986903	0.0107208
cg02587316	up	ZNF529	TSS200	2.33662	1.168e-10	2.47113e-09	2.69231	1.68057e-14	4.77818e-13	2.21605	0.000821509	0.0131936	2.14421	7.16607e-05	0.00158166
cg05020604	up	ZNF529	TSS200	3.1941	1.89344e-10	3.84827e-09	2.7303	8.71974e-14	2.18309e-12	2.98884	0.000342984	0.00693058	2.20524	9.43247e-05	0.00194252
cg01601746	up	ZNF549	TSS200	2.64768	1.31092e-09	2.25418e-08	2.45103	1.01674e-13	2.51372e-12	2.97032	0.00172763	0.0226727	1.80375	0.00237473	0.0202157
cg05221167	up	ZNF560	TSS200	1.48246	3.01378e-16	1.93421e-14	1.1498	6.89407e-18	3.75874e-16	2.10746	1.67282e-08	2.9905e-06	1.01908	0.00018972	0.00320181
cg19254119	up	ZNF560	TSS200	2.07103	3.59534e-13	1.26697e-11	1.45133	1.81481e-17	9.02302e-16	2.03368	0.000111538	0.00296842	1.23495	0.000286315	0.00432316
cg09568464	up	ZNF582	TSS200	3.50278	4.43607e-08	5.36863e-07	2.48468	7.90532e-13	1.68156e-11	3.38029	0.000746059	0.0123155	1.31232	0.00344358	0.0265372
cg03340649	up	ZNF660	TSS200	2.01827	1.93952e-11	4.79565e-10	1.71969	6.51978e-16	2.41553e-14	1.75137	0.000509395	0.00927506	1.12157	0.00674644	0.043485
cg03289872	up	ZNF667	TSS1500	1.97607	4.83612e-13	1.64799e-11	1.52839	1.94211e-17	9.60619e-16	2.72944	3.17175e-08	5.09171e-06	1.04191	0.000114689	0.00223583
cg12629875	up	ZNF695	TSS200	2.81734	3.13112e-11	7.42477e-10	2.29547	1.60856e-16	6.66033e-15	3.22817	0.000133493	0.0034186	1.67299	0.0010052	0.0108655
cg22502715	up	ZNF695	TSS1500	2.16569	5.58146e-13	1.8772e-11	1.7287	1.78372e-17	8.88572e-16	2.26705	1.78219e-05	0.000724129	1.42341	0.000214173	0.00348907
cg25794766	up	ZNF695	TSS200	1.66564	1.57009e-10	3.24513e-09	1.8928	6.38369e-16	2.36968e-14	1.94088	0.000198883	0.00459605	1.2258	0.00034977	0.00499332
cg07528613	up	ZNF701	TSS200	2.69031	7.08659e-09	1.0342e-07	2.84571	4.98619e-18	2.7919e-16	3.23358	0.000191116	0.00446728	2.08232	1.05327e-05	0.000405596
cg18765463	up	ZNF701	TSS200	2.52791	1.50778e-09	2.55604e-08	2.8705	5.02456e-20	4.24796e-18	2.65943	9.71296e-05	0.00265923	2.11884	2.4561e-06	0.000142181
cg22791632	up	ZNF763	TSS200	2.42138	2.88302e-06	2.25282e-05	2.62062	6.72729e-10	8.69845e-09	3.4917	0.00234736	0.0284036	3.08654	0.00179399	0.0164677
cg14587524	up	ZNF781	TSS200	3.02554	4.21661e-16	2.6113e-14	2.77395	4.1393e-25	1.40601e-22	3.09382	2.32498e-06	0.000149614	1.34962	0.000638797	0.00777259
cg25324105	up	ZNF781	TSS200	2.4413	8.34871e-16	4.81492e-14	2.44057	1.88193e-24	5.33093e-22	2.58253	1.78487e-06	0.000122389	1.11374	0.00129506	0.01306
cg03252986	up	ZNF805	TSS1500	2.42697	1.26672e-08	1.74685e-07	1.85911	5.54167e-11	8.6343e-10	3.26668	0.00222486	0.027264	1.5707	1.40708e-05	0.000495398
cg24368848	up	ZSCAN1	TSS1500	2.45284	2.17741e-23	4.84012e-21	1.52274	3.12273e-23	5.97804e-21	2.92406	2.37493e-10	8.95892e-08	1.06879	1.24119e-06	8.74789e-05
cg00339556	up		TSS200	2.96274	4.14646e-08	5.06101e-07	1.91487	3.89256e-08	3.61501e-07	4.22056	0.00424603	0.0432824	2.02719	0.000538214	0.00683958
cg01791874	up		TSS200	2.75391	5.41337e-09	8.09843e-08	1.94537	1.13853e-10	1.67788e-09	3.90411	0.00150708	0.0205075	1.91992	0.000179967	0.00309604
cg03804136	up		TSS200	3.25941	5.09327e-14	2.10929e-12	2.47907	2.32261e-17	1.13783e-15	3.24969	7.89715e-07	6.47687e-05	2.00377	0.000259963	0.00401966
cg06848185	up		TSS1500	3.75333	1.31988e-18	1.29919e-16	3.02165	2.26002e-21	2.72753e-19	3.83518	4.44289e-09	1.05522e-06	2.72498	0.000140796	0.00260014
cg15044248	up		TSS200	4.49037	1.13154e-14	5.28977e-13	3.36742	4.15215e-18	2.35932e-16	4.55412	2.34001e-07	2.4814e-05	2.87607	0.000245263	0.003854
cg16150752	up		TSS200	3.36502	4.67289e-16	2.86219e-14	2.1939	2.78964e-17	1.34263e-15	3.43442	3.05955e-06	0.000185769	1.71213	1.76116e-05	0.000576491
cg16779463	up		TSS1500	4.07677	1.32178e-13	5.07913e-12	2.95409	6.5196e-17	2.9081e-15	4.03218	6.66781e-07	5.7022e-05	2.60201	0.000329267	0.00477706
cg17030173	up		TSS200	2.50526	1.86185e-13	6.95923e-12	1.65243	5.29784e-14	1.37443e-12	3.09185	8.30125e-05	0.00236117	1.1545	4.79336e-06	0.000227999
cg18325622	up		TSS1500	1.71342	1.32199e-09	2.27147e-08	1.17162	1.11425e-09	1.38453e-08	1.39651	0.000940518	0.0145106	1.41505	0.000134571	0.00251497
cg19554255	up		TSS1500	3.28197	1.14349e-13	4.44748e-12	3.21656	5.81654e-17	2.62964e-15	4.00034	5.46729e-07	4.82005e-05	2.73909	0.000174803	0.00303519
cg21901718	up		TSS200	3.45609	6.61516e-12	1.79718e-10	2.66913	5.76454e-16	2.16075e-14	4.53375	0.000126212	0.00327447	1.8816	2.76168e-05	0.000795296
cg23065934	up		TSS1500	2.42608	1.12081e-08	1.56688e-07	1.35812	1.60148e-08	1.60516e-07	2.48239	0.00125025	0.0178781	1.65736	0.000127286	0.00241127
