# Supplementary material for: A novel DNA methylation-based model that effectively predicts prognosis in hepatocellular carcinoma
Source: Biosci Rep. 2021 Mar 10;41(3):BSR20203945. doi: 10.1042/BSR20203945 (PMC7955104; doi:10.1042/BSR20203945)
Supplement: Supplementary Tables S1-S2 [file BSR-2020-3945_supp1.zip › BSR-2020-3945_suppST2.xlsx]

## Sheet: unicox_sig_os
Table S2. Univariate Cox regression analysis of common differentially methylated genes (CDMGs) associated with OS in TCGA.
probeID	Significant	Feature	Gene	P.value	HR(95% CI)
cg00036011	up	TSS200	HIST1H3G	0.021	2.458(1.145-5.276)
cg00112780	up	TSS1500	HIST3H2BB	0.038	3.588(1.073-12)
cg00157796	up	TSS200	FNDC1	0.049	1.996(1.003-3.971)
cg01362570	up	TSS200	SLC25A36	0.007	3.265(1.39-7.67)
cg01397139	up	TSS200	HOXA10	0.001	4.518(1.901-10.737)
cg01532168	up	TSS1500	KCNK9	0.012	3.02(1.28-7.124)
cg01563704	up	TSS1500	HIST1H3G	0.038	2.024(1.04-3.941)
cg02000318	up	TSS1500	HOXA7	0.007	3.482(1.414-8.575)
cg02306630	up	TSS1500	NKX6-2	0.045	2.389(1.021-5.593)
cg02330121	up	TSS200	SLC35F1	0.019	2.788(1.181-6.581)
cg02466113	up	TSS200	CDKL2	0.001	6.559(2.073-20.749)
cg02657292	up	TSS200	ZC3HAV1L	0.004	2.951(1.421-6.127)
cg03243946	up	TSS1500	LDHB	0.022	2.496(1.143-5.452)
cg03586379	up	TSS200	SLC25A36	0.028	2.781(1.116-6.927)
cg03780851	up	TSS200	GRHL2	0.034	2.406(1.067-5.43)
cg04442576	up	TSS200	SLC35F1	0.039	2.09(1.037-4.214)
cg04515996	up	TSS200	TBX18	0.045	1.955(1.014-3.769)
cg05021846	up	TSS200	SLC10A4	0.043	2.226(1.024-4.841)
cg05940231	up	TSS200	TBX15	0.035	2.88(1.077-7.705)
cg06034933	up	TSS200	HIST3H2A	0.049	2.231(1.004-4.957)
cg06816106	up	TSS1500	SPDYA	0.022	2.303(1.125-4.714)
cg06893138	up	TSS1500	HIST3H2BB	0.011	3.043(1.29-7.181)
cg07126095	up	TSS200	COTL1	0.024	2.332(1.117-4.866)
cg07434271	up	TSS1500	PAX6	0.013	2.732(1.239-6.023)
cg07495363	up	TSS200	BOLL	0.033	2.221(1.068-4.618)
cg08034379	up	TSS200	WDR69	0.002	3.912(1.652-9.262)
cg08065231	up	TSS200	ZNF177	0.049	2.067(1.005-4.251)
cg08658621	up	TSS1500	DPYSL4	0.003	5.254(1.735-15.909)
cg08871239	down	TSS1500	MRPS5	0.026	0.178(0.039-0.811)
cg08876434	up	TSS200	RASSF10	0.034	2.723(1.076-6.889)
cg08964780	up	TSS1500	MIR196B	0.029	2.788(1.113-6.982)
cg10253847	up	TSS200	NKAPL	0.026	2.662(1.125-6.296)
cg12127472	up	TSS200	C17orf104	0.036	2.518(1.061-5.978)
cg12781700	up	TSS200	C17orf104	0.023	2.6(1.144-5.909)
cg13323701	up	TSS200	SLC35F1	0.008	3.276(1.359-7.894)
cg13449295	up	TSS1500	HIST3H2A	0.022	3.003(1.175-7.678)
cg13703871	up	TSS200	ZNF177	0.042	2.212(1.03-4.749)
cg14044057	up	TSS1500	SPDYA	0.047	2.503(1.012-6.194)
cg14209005	up	TSS200	LDHB	0.036	2.74(1.067-7.039)
cg14263942	up	TSS200	CDKL2	0.049	2.501(1.003-6.233)
cg14273822	up	TSS200	HIST1H3G	0.034	2.238(1.061-4.724)
cg14347989	up	TSS200	ZC3HAV1L	0.013	3.211(1.278-8.069)
cg15258416	up	TSS200	RNF135	0.028	2.625(1.113-6.194)
cg15912800	up	TSS200	MIR196B	0.047	2.59(1.014-6.616)
cg16857858	up	TSS200	HOXA10	0.009	2.506(1.261-4.983)
cg17567560	up	TSS200	INA	0.033	2.407(1.075-5.39)
cg17968795	up	TSS1500	C2orf55	0.018	2.261(1.148-4.453)
cg18582180	up	TSS200	SNX31	0.038	2.001(1.04-3.852)
cg18840956	up	TSS200	PCSK1	0.033	2.183(1.063-4.483)
cg19247841	up	TSS200	SLC10A4	0.003	3.401(1.52-7.608)
cg19665644	up	TSS1500	RASSF10	0.022	2.536(1.145-5.615)
cg20574490	up	TSS200	GRHL2	0.031	2.452(1.084-5.547)
cg20918243	up	TSS200	RASSF10	0.007	3.932(1.45-10.661)
cg21209113	up	TSS1500	HIST1H3G	0.031	2.967(1.106-7.958)
cg21384402	up	TSS1500	INA	0.02	2.683(1.171-6.15)
cg21453831	up	TSS1500	HIST3H2BB	0.013	2.62(1.227-5.591)
cg21460081	up	TSS1500	HOXB4	0.001	5.327(1.92-14.775)
cg22860137	up	TSS200	MREG	0.039	2(1.036-3.858)
cg23187653	up	TSS200	PCSK1	0.039	2.188(1.039-4.607)
cg23371746	up	TSS1500	TBX15	0.028	3.678(1.154-11.724)
cg23511613	up	TSS1500	FOXI3	0.034	2.184(1.063-4.488)
cg23539933	up	TSS200	FOXI3	0.041	2.344(1.036-5.305)
cg23920953	up	TSS1500	C14orf162	0.038	2.091(1.04-4.203)
cg24680586	up	TSS200	INA	0.039	2.352(1.042-5.305)
cg25209842	up	TSS1500	FGF8	0.012	2.911(1.269-6.674)
cg25340966	up	TSS200	TBX15	0.007	3.042(1.358-6.815)
cg25344734	up	TSS200	RASSF10	0.033	2.528(1.08-5.916)
cg25644556	up	TSS1500	MIR196B	0.021	2.467(1.148-5.302)
cg25821304	up	TSS200	RNF135	0.032	2.075(1.066-4.04)
cg26107850	up	TSS1500	HIST3H2BB	0.03	2.456(1.09-5.535)
cg26259537	up	TSS200	MIR196B	0.033	2.438(1.076-5.521)
cg26322231	up	TSS200	ZC3HAV1L	0.04	2.032(1.032-4)
